# Supplementary material for: Angle-based fluorescence thermometry with high sensitivity and high resolution
Source: Nat Commun. 2026 May 22;17:6723. doi: 10.1038/s41467-026-73430-4 (PMC13385821; doi:10.1038/s41467-026-73430-4)
Supplement: Supplementary file 3 — Source Data [file 41467_2026_73430_MOESM3_ESM.xlsx]

## Sheet: Fig. 2a
a Fluorescence emission angle distributions at room temperature for seven gold morphologies, each with an initial thickness set to 50 nm, showing distinct emission peaks.
Countinue curved gold grating			Countinue retangular gold grating			hollow curved gold grating			hollow retangular gold grating			800 nm period 1D			1 μm period 2D			gold film
Angle (°)	Fluorescence intensity (a.u.)		Angle (°)	Fluorescence intensity (a.u.)		Angle (°)	Fluorescence intensity (a.u.)		Angle (°)	Fluorescence intensity (a.u.)		Angle (°)	Fluorescence intensity (a.u.)		Angle (°)	Fluorescence intensity (a.u.)		Angle (°)	Fluorescence intensity (a.u.)
-90.547	-3.10028e-06		-103.625	0.01064		-72.059	7.2349e-05		-71.078	-6.87521e-05		-103.781	0.00991		-103.985	0.00385		-107.812	0.00129
-90.031	-8.04707e-07		-103.203	0.01089		-71.669	6.57445e-05		-70.625	-7.22065e-05		-103.36	0.00987		-103.547	0.00383		-107.343	0.00137
-89.516	-1.67939e-06		-102.781	0.01088		-71.263	6.21421e-05		-70.187	-6.99234e-05		-102.969	0.00978		-103.157	0.00394		-106.906	0.00142
-89	-5.99123e-07		-102.375	0.01096		-70.872	5.55376e-05		-69.734	-5.9024e-05		-102.563	0.00965		-102.766	0.00438		-106.453	0.00148
-88.469	6.36175e-06		-101.968	0.01094		-70.466	6.01908e-05		-69.297	-3.88153e-05		-102.156	0.0095		-102.36	0.00381		-106	0.00154
-87.953	1.16556e-05		-101.562	0.01102		-70.059	6.60447e-05		-68.859	-1.15361e-05		-101.594	0.00934		-101.969	0.00381		-105.562	0.00157
-87.438	9.26434e-06		-101.156	0.01103		-69.669	6.25924e-05		-68.406	1.72402e-05		-101.188	0.0092		-101.578	0.00402		-105.078	0.00165
-86.922	9.91952e-07		-100.75	0.01108		-69.263	7.40001e-05		-67.953	3.87984e-05		-100.766	0.0091		-101.188	0.0041		-104.625	0.00169
-86.406	-2.69505e-06		-100.343	0.01102		-68.872	7.85032e-05		-67.516	4.31383e-05		-100.36	0.00905		-100.797	0.00422		-104.187	0.0017
-85.891	-3.02209e-07		-99.953	0.01107		-68.481	8.63084e-05		-67.062	2.41748e-05		-99.953	0.00907		-100.407	0.00391		-103.734	0.00171
-85.375	2.12033e-06		-99.546	0.01097		-68.091	8.10549e-05		-66.609	-1.04169e-05		-99.547	0.00915		-100.016	0.00395		-103.281	0.00172
-84.86	5.29412e-06		-99.14	0.01096		-67.7	8.00042e-05		-66.172	-2.51872e-05		-99.141	0.0093		-99.625	0.00376		-102.843	0.00169
-84.344	9.15632e-06		-98.734	0.01085		-67.294	8.99109e-05		-65.719	5.79476e-05		-98.735	0.0095		-99.235	0.00404		-102.39	0.00168
-83.828	1.37171e-05		-98.328	0.01091		-66.903	0.000108073		-65.266	0.000369345		-98.328	0.00972		-98.844	0.00392		-101.937	0.00166
-83.313	1.31008e-05		-97.937	0.01077		-66.466	0.000122033		-64.828	0.00109		-97.922	0.00995		-98.453	0.00389		-101.5	0.00161
-82.797	8.59353e-06		-97.531	0.0108		-66.075	0.000126686		-64.375	0.00243		-97.531	0.01016		-98.063	0.00408		-101.046	0.00157
-82.281	6.4714e-06		-97.125	0.01083		-65.684	0.000123684		-63.922	0.00458		-97.125	0.01031		-97.672	0.00393		-100.593	0.00151
-81.766	7.16975e-06		-96.734	0.01096		-65.294	0.000136442		-63.484	0.00771		-96.719	0.01038		-97.282	0.00411		-100.156	0.00142
-81.25	8.65218e-06		-96.328	0.01105		-64.888	0.000157006		-63.031	0.01184		-96.313	0.01037		-96.891	0.00383		-99.687	0.00136
-80.735	5.59759e-06		-95.921	0.01116		-64.497	0.000175469		-62.578	0.01689		-95.906	0.01025		-96.5	0.00428		-99.234	0.00127
-80.219	2.7859e-06		-95.515	0.01119		-64.106	0.000187627		-62.141	0.02265		-95.516	0.01005		-96.11	0.00398		-98.796	0.00116
-79.703	2.83136e-06		-95.125	0.01119		-63.716	0.000187327		-61.687	0.0288		-95.11	0.00977		-95.719	0.00416		-98.343	0.00106
-79.188	1.04213e-05		-94.718	0.01107		-63.294	0.000226353		-61.234	0.03499		-94.703	0.00945		-95.313	0.00409		-97.89	0.00098142
-78.672	1.99683e-05		-94.312	0.01089		-62.903	0.000252921		-60.797	0.04089		-94.297	0.00913		-94.922	0.0039		-97.437	0.000931422
-78.156	2.34882e-05		-93.921	0.01081		-62.513	0.000288045		-60.344	0.04628		-93.891	0.00885		-94.532	0.00429		-96.984	0.000931082
-77.641	1.61831e-05		-93.531	0.01074		-62.106	0.000256073		-59.891	0.05106		-93.5	0.00866		-94.141	0.00413		-96.531	0.001
-77.125	5.82242e-06		-93.109	0.01074		-61.7	0.000237911		-59.453	0.05526		-92.969	0.00858		-93.75	0.00399		-96.093	0.00116
-76.61	2.93344e-06		-92.687	0.01079		-61.294	0.000263879		-59	0.05901		-92.563	0.00865		-93.36	0.00401		-95.64	0.00146
-76.094	7.19468e-06		-92.281	0.01087		-60.903	0.000327672		-58.562	0.0625		-92.156	0.00888		-92.969	0.0043		-95.203	0.00189
-75.578	1.13963e-05		-91.875	0.01094		-60.513	0.000326021		-58.125	0.06591		-91.75	0.00926		-92.578	0.00403		-94.765	0.0025
-75.063	1.19266e-05		-91.468	0.01102		-60.106	0.000323169		-57.672	0.06936		-91.344	0.00976		-92.188	0.00428		-94.312	0.00334
-74.547	1.33903e-05		-91.062	0.01096		-59.716	0.000335327		-57.219	0.07293		-90.938	0.01033		-91.797	0.00402		-93.875	0.00437
-74.031	1.62805e-05		-90.671	0.01093		-59.325	0.000441899		-56.781	0.07658		-90.531	0.01091		-91.407	0.0041		-93.437	0.00563
-73.516	2.12191e-05		-90.265	0.01092		-58.919	0.000506293		-56.328	0.08023		-90.125	0.01143		-91.016	0.00409		-92.984	0.00714
-73	2.38634e-05		-89.859	0.01105		-58.513	0.000548171		-55.875	0.08377		-89.672	0.01182		-90.625	0.00391		-92.531	0.00887
-72.469	2.8308e-05		-89.406	0.01113		-58.122	0.000535413		-55.437	0.08703		-89.156	0.012		-90.235	0.00411		-92.078	0.0108
-71.938	2.82801e-05		-88.796	0.01121		-57.731	0.000609113		-54.984	0.0899		-88.625	0.01192		-89.844	0.00397		-91.593	0.01295
-71.422	2.87599e-05		-88.093	0.01141		-57.325	0.000665701		-54.531	0.09225		-88.203	0.01157		-89.453	0.00436		-91.14	0.0152
-70.906	3.06162e-05		-87.031	0.01149		-56.919	0.000712232		-54.094	0.09404		-87.688	0.01097		-89.063	0.0041		-90.687	0.01756
-70.391	3.10112e-05		-86.375	0.01143		-56.528	0.000832464		-53.641	0.09526		-87.172	0.01016		-88.672	0.00436		-90.218	0.01999
-69.875	2.76532e-05		-85.953	0.01151		-56.138	0.000984967		-53.187	0.09595		-86.563	0.00926		-88.282	0.00448		-89.75	0.02243
-69.344	1.85071e-05		-85.421	0.01174		-55.731	0.00118		-52.75	0.09618		-86.047	0.00842		-87.891	0.00474		-89.312	0.02481
-68.828	1.41939e-05		-84.796	0.0117		-55.325	0.00135		-52.297	0.09606		-85.422	0.00785		-87.5	0.0047		-88.859	0.02713
-68.313	1.83317e-05		-84.171	0.01192		-54.934	0.00146		-51.859	0.09566		-84.813	0.00777		-87.11	0.00504		-88.406	0.02933
-67.797	2.73996e-05		-83.64	0.01221		-54.544	0.00153		-51.422	0.09504		-84.203	0.00845		-86.719	0.00461		-87.953	0.0314
-67.281	3.45389e-05		-83.125	0.01272		-54.138	0.00159		-50.969	0.09424		-83.656	0.01016		-86.328	0.00513		-87.5	0.03329
-66.766	3.7026e-05		-82.593	0.01401		-53.731	0.00185		-50.516	0.09328		-83.125	0.01317		-85.938	0.00523		-87.062	0.03499
-66.25	4.60079e-05		-82.093	0.01623		-53.341	0.00191		-50.078	0.09219		-82.516	0.0177		-85.547	0.00524		-86.593	0.03653
-65.735	8.71516e-05		-81.468	0.02087		-52.95	0.00208		-49.625	0.091		-82	0.02396		-85.157	0.00595		-86.14	0.03787
-65.219	0.000145818		-80.859	0.03657		-52.544	0.00212		-49.172	0.0898		-81.375	0.03209		-84.766	0.00587		-85.687	0.03903
-64.688	0.000170007		-80.265	0.05196		-52.138	0.00236		-48.734	0.08866		-80.766	0.04214		-84.375	0.00628		-85.234	0.04002
-64.172	0.000153524		-79.546	0.06422		-51.731	0.00253		-48.281	0.08767		-80.219	0.05411		-83.985	0.00666		-84.765	0.04087
-63.656	0.000119172		-78.937	0.08062		-51.309	0.0028		-47.844	0.08686		-79.594	0.06788		-83.594	0.00753		-84.296	0.0416
-63.141	0.00011242		-78.234	0.10085		-50.903	0.00311		-47.406	0.08623		-79.094	0.08327		-83.203	0.00785		-83.859	0.04219
-62.61	0.000119878		-77.625	0.11775		-50.513	0.00347		-46.953	0.08573		-78.485	0.10002		-82.813	0.00837		-83.406	0.04271
-62.078	0.000128249		-76.984	0.14399		-50.106	0.0038		-46.5	0.08531		-77.875	0.11778		-82.422	0.00904		-82.937	0.0432
-61.531	0.0001436		-76.453	0.17985		-49.7	0.00412		-46.062	0.08492		-77.36	0.13619		-82.032	0.01067		-82.484	0.04364
-61	0.000156182		-75.812	0.21546		-49.309	0.00448		-45.609	0.08455		-76.828	0.15482		-81.641	0.01279		-82.031	0.04408
-60.469	0.000177408		-75.312	0.24551		-48.919	0.00469		-45.156	0.08422		-75.703	0.17326		-81.25	0.01546		-81.562	0.04456
-59.922	0.000193414		-74.765	0.26532		-48.528	0.00473		-44.719	0.08399		-74.844	0.1911		-80.86	0.01853		-81.125	0.04505
-59.406	0.000207455		-74.328	0.27279		-48.138	0.00469		-44.266	0.08389		-74.281	0.20798		-80.469	0.02091		-80.671	0.04562
-58.906	0.000225788		-73.781	0.26926		-47.747	0.00472		-43.828	0.08393		-73.672	0.22356		-80.078	0.02232		-80.218	0.04627
-58.391	0.000248067		-73.125	0.259		-47.356	0.00477		-43.391	0.08407		-73.172	0.23759		-79.688	0.02747		-79.781	0.04698
-57.875	0.000279454		-72.484	0.24639		-46.966	0.00514		-42.937	0.08428		-72.531	0.24991		-79.297	0.0466		-79.312	0.04782
-57.36	0.000312358		-71.765	0.23666		-46.575	0.00538		-42.484	0.08453		-71.906	0.2604		-78.907	0.09495		-78.843	0.04874
-56.844	0.000352306		-71.265	0.23095		-46.184	0.00563		-42.047	0.08482		-71.391	0.26907		-78.516	0.17581		-78.39	0.0497
-56.328	0.000409912		-70.578	0.23038		-45.794	0.00584		-41.594	0.08519		-70.781	0.27595		-78.125	0.24834		-77.921	0.05072
-55.813	0.000473813		-69.953	0.23434		-45.403	0.00616		-41.141	0.08571		-70.188	0.28118		-77.735	0.31098		-77.437	0.05174
-55.297	0.000538301		-69.421	0.24181		-45.013	0.00609		-40.703	0.08641		-69.625	0.2849		-77.344	0.34158		-77	0.05265
-54.781	0.000616734		-68.906	0.25047		-44.622	0.00615		-40.25	0.0873		-69.031	0.28733		-76.953	0.33775		-76.546	0.05348
-54.266	0.000710127		-68.468	0.25891		-44.231	0.00626		-39.797	0.08833		-68.469	0.28867		-76.563	0.32852		-76.093	0.05414
-53.75	0.000839032		-67.968	0.26499		-43.841	0.00626		-39.359	0.08943		-67.86	0.28914		-76.172	0.31178		-75.656	0.05458
-53.235	0.000930675		-67.265	0.26739		-43.45	0.00615		-38.906	0.09054		-67.328	0.28894		-75.782	0.29474		-75.203	0.05478
-52.719	0.000966839		-66.765	0.26659		-43.059	0.00622		-38.453	0.09168		-66.703	0.28823		-75.391	0.28398		-74.734	0.05472
-52.203	0.000981343		-66.156	0.2631		-42.669	0.0062		-38.016	0.09292		-66.188	0.28718		-75	0.26314		-74.265	0.05438
-51.688	0.00102		-65.515	0.25792		-42.278	0.00601		-37.562	0.09435		-65.594	0.28588		-74.61	0.24044		-73.796	0.05375
-51.172	0.00105		-64.89	0.25388		-41.888	0.00594		-37.125	0.09606		-64.969	0.28444		-74.219	0.23711		-73.328	0.05288
-50.656	0.00104		-64.265	0.25154		-41.497	0.00598		-36.687	0.09803		-64.344	0.2829		-73.828	0.23778		-72.89	0.05181
-50.141	0.00103		-63.734	0.25101		-41.106	0.00608		-36.234	0.10013		-63.828	0.28132		-73.438	0.23693		-72.453	0.05067
-49.625	0.00104		-63.187	0.25202		-40.7	0.00622		-35.781	0.1022		-63.203	0.27973		-73.047	0.24713		-71.984	0.0496
-49.11	0.00104		-62.703	0.25524		-40.309	0.0066		-35.344	0.10411		-62.672	0.27816		-72.657	0.26809		-71.531	0.04868
-48.61	0.00103		-62.14	0.25875		-39.919	0.00678		-34.891	0.10588		-62.141	0.27668		-72.266	0.2862		-71.078	0.04809
-48.094	0.00103		-61.515	0.26191		-39.497	0.0072		-34.437	0.10771		-61.516	0.27534		-71.875	0.29475		-70.625	0.04796
-47.578	0.00109		-60.89	0.26391		-39.091	0.00749		-34	0.10989		-60.891	0.27423		-71.485	0.30682		-70.171	0.04844
-47.063	0.00114		-60.39	0.26552		-38.7	0.00808		-33.547	0.11272		-60.281	0.27347		-71.094	0.31023		-69.734	0.04961
-46.547	0.00115		-59.875	0.26595		-38.309	0.00837		-33.094	0.11625		-59.766	0.27317		-70.703	0.30831		-69.281	0.0516
-46.031	0.00115		-59.343	0.26651		-37.919	0.00855		-32.656	0.1202		-59.188	0.27348		-70.313	0.29855		-68.843	0.05444
-45.516	0.0012		-58.859	0.26725		-37.528	0.00867		-32.203	0.12394		-58.563	0.27452		-69.922	0.29087		-68.312	0.05825
-45	0.00131		-58.296	0.26832		-37.138	0.00904		-31.75	0.12671		-57.922	0.27642		-69.532	0.28446		-67.843	0.06282
-44.485	0.0015		-57.687	0.26932		-36.747	0.00922		-31.312	0.12797		-57.422	0.27928		-69.141	0.27787		-67.406	0.0681
-43.969	0.00174		-57.078	0.27094		-36.356	0.00933		-30.859	0.12779		-56.797	0.28314		-68.75	0.26994		-66.968	0.074
-43.453	0.00225		-56.359	0.27215		-35.966	0.00999		-30.406	0.12705		-56.188	0.28802		-68.36	0.2661		-66.484	0.08043
-42.938	0.00327		-55.75	0.27383		-35.575	0.01033		-29.969	0.12748		-55.688	0.29387		-67.969	0.26646		-66.031	0.08711
-42.406	0.0047		-55.125	0.27611		-35.184	0.01031		-29.516	0.13127		-55.063	0.30059		-67.578	0.26783		-65.578	0.09387
-41.891	0.00608		-54.546	0.27832		-34.794	0.01027		-29.062	0.1405		-54.453	0.30799		-67.188	0.27393		-65.125	0.10052
-41.375	0.00693		-54.046	0.27938		-34.403	0.01077		-28.625	0.15645		-53.891	0.31588		-66.797	0.28016		-64.64	0.1069
-40.86	0.0074		-53.5	0.27989		-34.013	0.01143		-28.172	0.17908		-53.5	0.324		-66.407	0.28897		-64.203	0.11276
-40.344	0.00787		-53.078	0.27909		-33.622	0.01286		-27.719	0.20684		-53.11	0.33204		-66.016	0.29642		-63.75	0.11804
-39.828	0.00866		-52.531	0.27732		-33.231	0.01461		-27.281	0.23693		-52.719	0.33973		-65.625	0.30045		-63.281	0.12264
-39.313	0.00971		-51.875	0.27566		-32.841	0.01613		-26.828	0.26593		-52.328	0.34677		-65.235	0.30334		-62.828	0.12649
-38.797	0.01074		-51.187	0.27453		-32.45	0.01696		-26.391	0.29061		-51.938	0.3529		-64.844	0.30067		-62.375	0.12962
-38.25	0.01138		-50.593	0.27387		-32.059	0.01721		-25.953	0.3087		-51.547	0.35792		-64.453	0.30074		-61.921	0.13207
-37.719	0.01185		-50	0.27371		-31.669	0.01709		-25.5	0.31932		-51.156	0.36168		-64.063	0.29444		-61.453	0.13396
-37.188	0.01255		-49.468	0.27477		-31.278	0.0172		-25.047	0.32308		-50.766	0.36409		-63.672	0.29286		-61	0.13539
-36.672	0.01352		-48.89	0.27597		-30.888	0.01752		-24.609	0.32166		-50.375	0.36515		-63.282	0.28687		-60.5	0.13661
-36.156	0.01459		-48.312	0.27677		-30.497	0.01793		-24.156	0.31727		-49.985	0.36493		-62.891	0.28329		-60.046	0.13769
-35.641	0.0156		-47.812	0.27753		-30.106	0.01855		-23.703	0.31203		-49.594	0.36358		-62.5	0.28145		-59.593	0.13886
-35.125	0.01652		-47.281	0.27852		-29.716	0.01927		-23.266	0.30746		-49.203	0.36129		-62.11	0.28131		-59.125	0.14034
-34.61	0.01709		-46.765	0.27988		-29.325	0.0196		-22.812	0.30434		-48.813	0.35833		-61.719	0.28412		-58.687	0.14223
-34.094	0.01743		-46.234	0.28044		-28.934	0.01973		-22.359	0.3028		-48.438	0.35495		-61.328	0.28734		-58.25	0.14472
-33.578	0.01785		-45.625	0.28112		-28.544	0.01985		-21.922	0.3026		-48.047	0.35145		-60.938	0.28876		-57.781	0.14795
-33.063	0.01839		-45.078	0.28226		-28.153	0.02033		-21.469	0.3034		-47.656	0.34808		-60.547	0.29744		-57.343	0.15192
-32.547	0.01909		-44.562	0.28305		-27.763	0.02085		-21.031	0.30503		-47.266	0.34509		-60.157	0.29767		-56.906	0.1567
-32.031	0.02002		-44.046	0.28378		-27.372	0.0212		-20.594	0.30753		-46.875	0.34266		-59.766	0.30343		-56.453	0.16229
-31.516	0.02114		-43.531	0.28557		-26.981	0.02128		-20.141	0.31104		-46.485	0.34092		-59.375	0.30513		-56.015	0.16859
-31	0.0222		-42.984	0.28722		-26.591	0.02161		-19.687	0.31573		-46.094	0.33995		-58.985	0.30481		-55.578	0.17553
-30.485	0.0227		-42.375	0.28959		-26.2	0.0219		-19.25	0.3216		-45.703	0.33974		-58.594	0.30047		-55.125	0.18299
-29.969	0.02302		-41.734	0.29229		-25.809	0.02205		-18.797	0.3285		-45.313	0.34023		-58.203	0.29806		-54.687	0.19077
-29.453	0.02342		-41.109	0.29501		-25.419	0.02183		-18.344	0.33615		-44.922	0.3413		-57.813	0.29525		-54.234	0.19874
-28.938	0.02445		-40.562	0.29833		-25.028	0.02164		-17.906	0.34424		-44.531	0.34279		-57.422	0.29154		-53.781	0.2067
-28.422	0.02675		-40.093	0.3033		-24.638	0.02208		-17.453	0.35253		-44.141	0.34453		-57.032	0.28939		-53.328	0.21445
-27.906	0.03036		-39.578	0.30743		-24.247	0.0227		-17	0.36091		-43.75	0.3463		-56.641	0.28905		-52.875	0.22183
-27.391	0.03452		-39.046	0.31176		-23.856	0.023		-16.562	0.36934		-43.36	0.34793		-56.25	0.28936		-52.406	0.2287
-26.875	0.03786		-38.484	0.31598		-23.466	0.02297		-16.109	0.37785		-42.969	0.34925		-55.86	0.28818		-51.953	0.2349
-26.36	0.04045		-37.968	0.31964		-23.075	0.02384		-15.672	0.38641		-42.578	0.35011		-55.469	0.29		-51.5	0.24037
-25.844	0.04263		-37.437	0.32209		-22.684	0.02515		-15.234	0.3949		-42.188	0.35042		-55.078	0.29513		-51.046	0.24507
-25.328	0.04455		-36.953	0.32487		-22.294	0.02729		-14.781	0.40312		-41.797	0.35015		-54.688	0.29608		-50.609	0.24898
-24.813	0.04651		-36.375	0.32787		-21.903	0.02955		-14.328	0.41084		-41.406	0.34927		-54.297	0.2988		-50.156	0.25221
-24.297	0.04853		-35.75	0.32976		-21.513	0.0322		-13.891	0.41786		-41.016	0.34785		-53.907	0.30223		-49.687	0.25484
-23.781	0.04964		-35.125	0.33113		-21.122	0.03559		-13.437	0.42405		-40.625	0.34595		-53.516	0.30485		-49.25	0.25697
-23.266	0.04937		-34.515	0.33057		-20.731	0.04064		-12.984	0.42936		-40.235	0.34369		-53.125	0.30332		-48.796	0.25881
-22.75	0.04907		-33.843	0.32548		-20.341	0.04637		-12.547	0.43383		-39.844	0.34119		-52.735	0.30507		-48.343	0.26053
-22.235	0.05054		-33.156	0.31735		-19.95	0.05283		-12.094	0.43749		-39.453	0.33856		-52.344	0.30011		-47.906	0.26232
-21.719	0.0537		-32.562	0.30767		-19.559	0.06021		-11.641	0.44041		-39.063	0.33594		-51.953	0.30141		-47.453	0.2644
-21.203	0.05777		-31.937	0.29738		-19.169	0.06834		-11.203	0.44261		-38.672	0.3334		-51.563	0.29813		-47	0.26691
-20.688	0.06339		-31.296	0.28773		-18.778	0.07748		-10.75	0.44413		-38.281	0.33104		-51.172	0.29855		-46.546	0.26999
-20.172	0.07212		-30.687	0.28168		-18.388	0.08654		-10.297	0.44503		-37.891	0.32887		-50.782	0.29588		-46.093	0.27371
-19.656	0.08565		-30.062	0.27825		-17.997	0.09485		-9.859	0.44539		-37.5	0.32692		-50.391	0.29597		-45.609	0.27813
-19.141	0.10561		-29.562	0.27663		-17.606	0.10162		-9.406	0.44532		-37.11	0.32516		-50	0.29586		-45.156	0.28312
-18.625	0.13405		-29.015	0.27564		-17.216	0.10749		-8.953	0.44492		-36.719	0.32352		-49.61	0.2968		-44.703	0.28861
-18.11	0.17253		-28.484	0.27599		-16.825	0.11277		-8.516	0.44428		-36.328	0.32195		-49.219	0.2976		-44.25	0.29442
-17.594	0.2191		-28	0.27691		-16.434	0.11795		-8.062	0.44347		-35.938	0.32036		-48.828	0.30031		-43.812	0.30029
-17.078	0.26731		-27.312	0.27791		-16.044	0.12352		-7.609	0.4425		-35.547	0.31866		-48.438	0.30075		-43.359	0.30597
-16.563	0.30929		-26.656	0.27947		-15.653	0.12807		-7.172	0.44137		-35.156	0.31678		-48.047	0.30203		-42.906	0.31113
-16.047	0.34156		-26.156	0.28115		-15.263	0.13241		-6.719	0.44009		-34.766	0.31465		-47.657	0.30541		-42.468	0.31542
-15.547	0.36618		-25.546	0.28306		-14.872	0.13557		-6.281	0.4387		-34.375	0.31224		-47.266	0.30541		-42.031	0.31854
-15.031	0.38885		-24.843	0.28555		-14.481	0.14063		-5.844	0.43726		-33.985	0.30955		-46.875	0.30753		-41.578	0.32021
-14.516	0.41514		-24.265	0.28818		-14.091	0.14625		-5.391	0.43585		-33.594	0.30659		-46.485	0.30699		-41.14	0.32015
-14	0.44729		-23.734	0.29087		-13.7	0.15289		-4.937	0.43459		-33.203	0.30342		-46.094	0.30667		-40.703	0.31818
-13.485	0.48604		-23.171	0.29365		-13.309	0.15817		-4.5	0.4336		-32.813	0.30011		-45.703	0.30361		-40.25	0.31422
-12.969	0.52845		-22.671	0.2966		-12.919	0.16492		-4.047	0.43301		-32.422	0.29677		-45.313	0.30384		-39.812	0.3082
-12.453	0.57112		-22.187	0.29919		-12.528	0.17371		-3.594	0.43294		-32.031	0.29351		-44.922	0.30236		-39.359	0.30022
-11.938	0.60925		-21.593	0.30229		-12.138	0.18137		-3.156	0.43352		-31.641	0.29045		-44.532	0.30024		-38.89	0.29041
-11.422	0.63882		-20.968	0.3053		-11.747	0.18975		-2.703	0.43482		-31.25	0.28771		-44.141	0.30041		-38.453	0.27893
-10.906	0.65786		-20.453	0.30923		-11.356	0.19931		-2.25	0.43682		-30.86	0.2854		-43.75	0.30024		-38	0.26614
-10.391	0.66783		-19.859	0.31226		-10.966	0.2096		-1.812	0.43939		-30.469	0.28361		-43.36	0.29861		-37.546	0.25233
-9.875	0.67102		-19.296	0.31538		-10.575	0.21764		-1.359	0.44222		-30.078	0.28242		-42.969	0.29927		-37.109	0.23785
-9.36	0.67011		-18.718	0.31836		-10.184	0.22719		-0.922	0.44493		-29.688	0.28187		-42.578	0.30005		-36.656	0.22312
-8.844	0.66858		-18.265	0.32129		-9.794	0.2368		-0.484	0.44706		-29.297	0.28197		-42.188	0.30269		-36.218	0.20847
-8.328	0.66949		-17.703	0.32341		-9.403	0.24689		-0.031	0.44824		-28.906	0.28271		-41.797	0.30621		-35.781	0.19426
-7.797	0.67567		-17.093	0.32692		-9.013	0.25579		0.031	0.44825		-28.516	0.28406		-41.407	0.30708		-35.328	0.18081
-7.281	0.68899		-16.562	0.33047		-8.622	0.27891		0.484	0.44708		-28.125	0.28594		-41.016	0.30997		-34.875	0.16838
-6.766	0.71175		-15.937	0.33364		-8.231	0.3249		0.922	0.44494		-27.735	0.28827		-40.625	0.31148		-34.437	0.15713
-6.25	0.75573		-15.312	0.33771		-7.841	0.38908		1.359	0.44223		-27.344	0.29098		-40.235	0.31172		-33.968	0.14727
-5.719	0.83015		-14.796	0.34227		-7.45	0.44535		1.812	0.43938		-26.953	0.29394		-39.844	0.31258		-33.515	0.13879
-5.203	0.91553		-14.234	0.34723		-7.059	0.48797		2.25	0.43681		-26.563	0.29707		-39.453	0.31213		-33.078	0.13173
-4.703	0.97802		-13.765	0.35211		-6.669	0.51639		2.703	0.4348		-26.172	0.30025		-39.063	0.31305		-32.625	0.12607
-4.188	1		-13.171	0.35904		-6.278	0.53096		3.156	0.43351		-25.781	0.30341		-38.672	0.31573		-32.187	0.12169
-3.672	0.99632		-12.562	0.36845		-5.888	0.53529		3.594	0.43294		-25.391	0.30647		-38.282	0.31433		-31.75	0.11848
-3.156	0.98545		-11.921	0.39046		-5.497	0.53522		4.047	0.43302		-25	0.30935		-37.891	0.31329		-31.296	0.11632
-2.641	0.97193		-11.312	0.42997		-5.106	0.53411		4.5	0.43362		-24.61	0.31201		-37.5	0.31007		-30.859	0.115
-2.125	0.95855		-10.687	0.47438		-4.716	0.52207		4.937	0.4346		-24.219	0.31442		-37.11	0.31284		-30.421	0.11437
-1.61	0.94941		-10.046	0.51534		-4.325	0.50298		5.391	0.43585		-23.828	0.31655		-36.719	0.31252		-29.968	0.11429
-1.094	0.95083		-9.343	0.567		-3.934	0.48102		5.844	0.43724		-23.438	0.31839		-36.328	0.31157		-29.531	0.11456
-0.578	0.97103		-9.39	0.61717		-3.544	0.46804		6.281	0.43868		-23.047	0.31996		-35.938	0.30812		-29.093	0.11507
-0.063	0.99226		-8.984	0.65202		-3.153	0.45806		6.719	0.44008		-22.656	0.32125		-35.547	0.30809		-28.64	0.11569
0.063	0.99226		-8.594	0.67829		-2.763	0.44825		7.172	0.44137		-22.266	0.3223		-35.157	0.30928		-28.203	0.11631
0.578	0.97103		-8.203	0.69766		-2.372	0.43881		7.609	0.44251		-21.875	0.32311		-34.766	0.30996		-27.765	0.11685
1.094	0.95083		-7.812	0.69373		-1.981	0.43827		8.062	0.44348		-21.485	0.32372		-34.375	0.30894		-27.312	0.11728
1.61	0.94941		-7.422	0.67126		-1.575	0.45048		8.516	0.44429		-21.094	0.32415		-33.985	0.3103		-26.875	0.11753
2.125	0.95855		-7.031	0.64063		-1.184	0.46278		8.953	0.44492		-20.703	0.32442		-33.594	0.3107		-26.421	0.1176
2.641	0.97193		-6.64	0.60989		-0.794	0.47563		9.406	0.44531		-20.313	0.32456		-33.203	0.312		-25.968	0.11747
3.156	0.98545		-6.25	0.5853		-0.403	0.48057		9.859	0.44538		-19.922	0.3246		-32.813	0.31336		-25.515	0.11715
3.672	0.99632		-5.859	0.5685		-0.013	0.48228		10.297	0.44502		-19.531	0.32455		-32.422	0.31064		-25.062	0.11666
4.188	1		-5.469	0.55811		0.013	0.48228		10.75	0.44413		-19.141	0.32444		-32.032	0.31321		-24.593	0.11604
4.703	0.97802		-5.078	0.55051		0.403	0.48057		11.203	0.44262		-18.75	0.32429		-31.641	0.3122		-24.14	0.1153
5.203	0.91553		-4.687	0.54557		0.794	0.47563		11.641	0.44042		-18.36	0.32413		-31.25	0.31075		-23.703	0.11445
5.719	0.83015		-4.297	0.54136		1.184	0.46278		12.094	0.4375		-17.969	0.32397		-30.86	0.30987		-23.25	0.11357
6.25	0.75573		-3.906	0.53745		1.575	0.45048		12.547	0.43383		-17.578	0.32384		-30.469	0.30832		-22.812	0.11268
6.766	0.71175		-3.515	0.53297		1.981	0.43827		12.984	0.42935		-17.188	0.32377		-30.078	0.30948		-22.359	0.11182
7.281	0.68899		-3.125	0.52965		2.372	0.43881		13.437	0.42403		-16.797	0.32378		-29.688	0.30621		-21.906	0.11103
7.797	0.67567		-2.734	0.52602		2.763	0.44825		13.891	0.41784		-16.406	0.32391		-29.297	0.3032		-21.453	0.11032
8.328	0.66949		-2.344	0.52249		3.153	0.45806		14.328	0.41083		-16.016	0.32416		-28.907	0.3052		-21	0.10971
8.844	0.66858		-1.953	0.51984		3.544	0.46804		14.781	0.40312		-15.625	0.32458		-28.516	0.3053		-20.546	0.10922
9.36	0.67011		-1.562	0.51918		3.934	0.48102		15.234	0.39491		-15.235	0.32517		-28.125	0.30525		-20.109	0.10885
9.875	0.67102		-1.172	0.52245		4.325	0.50298		15.672	0.38642		-14.844	0.32596		-27.735	0.30744		-19.656	0.10863
10.391	0.66783		-0.781	0.53014		4.716	0.52207		16.109	0.37786		-14.453	0.32695		-27.344	0.30748		-19.203	0.10854
10.906	0.65786		-0.39	0.5315		5.106	0.53411		16.562	0.36934		-14.063	0.32815		-26.953	0.30766		-18.765	0.10856
11.422	0.63882		0	0.53133		5.497	0.53522		17	0.36089		-13.672	0.32956		-26.563	0.313		-18.312	0.10872
11.938	0.60925		0.688	0.52968		5.888	0.53529		17.453	0.35252		-13.281	0.33116		-26.172	0.31232		-17.859	0.10899
12.453	0.57112		1.391	0.52521		6.278	0.53096		17.906	0.34424		-12.891	0.33292		-25.782	0.31134		-17.421	0.10933
12.969	0.52845		1.86	0.51775		6.669	0.51639		18.344	0.33616		-12.5	0.33482		-25.391	0.31484		-16.968	0.10977
13.485	0.48604		2.25	0.5186		7.059	0.48797		18.797	0.32851		-12.11	0.33682		-25	0.318		-16.515	0.11028
14	0.44729		2.641	0.52158		7.45	0.44535		19.25	0.32161		-11.719	0.33888		-24.61	0.3182		-16.078	0.11083
14.516	0.41514		3.032	0.52583		7.841	0.38908		19.687	0.31573		-11.328	0.34096		-24.219	0.32101		-15.625	0.11145
15.031	0.38885		3.422	0.52939		8.231	0.3249		20.141	0.31104		-10.938	0.343		-23.828	0.32299		-15.156	0.11213
15.547	0.36618		3.813	0.53294		8.622	0.27891		20.594	0.30752		-10.547	0.34498		-23.438	0.32406		-14.718	0.11281
16.047	0.34156		4.204	0.53556		9.013	0.25579		21.031	0.30502		-10.156	0.34687		-23.047	0.32484		-14.265	0.11354
16.563	0.30929		4.594	0.53902		9.403	0.24689		21.469	0.30339		-9.766	0.34864		-22.657	0.32564		-13.812	0.1143
17.078	0.26731		4.985	0.54275		9.794	0.2368		21.922	0.3026		-9.375	0.35031		-22.266	0.32718		-13.375	0.11508
17.594	0.2191		5.375	0.54837		10.184	0.22719		22.359	0.30282		-8.985	0.35188		-21.875	0.32662		-12.921	0.11591
18.11	0.17253		5.766	0.55601		10.575	0.21764		22.812	0.30436		-8.594	0.35339		-21.485	0.32605		-12.453	0.11679
18.625	0.13405		6.157	0.56916		10.966	0.2096		23.266	0.30747		-8.203	0.3549		-21.094	0.32644		-12.015	0.11767
19.141	0.10561		6.547	0.587		11.356	0.19931		23.703	0.31203		-7.813	0.35649		-20.703	0.32676		-11.562	0.1186
19.656	0.08565		6.938	0.61328		11.747	0.18975		24.156	0.31726		-7.422	0.35823		-20.313	0.32677		-11.093	0.11957
20.172	0.07212		7.329	0.64443		12.138	0.18137		24.609	0.32164		-7.031	0.36024		-19.922	0.32628		-10.656	0.12054
20.688	0.06339		7.719	0.67424		12.528	0.17371		25.047	0.32307		-6.641	0.36261		-19.532	0.32643		-10.203	0.12155
21.203	0.05777		8.11	0.69339		12.919	0.16492		25.5	0.31932		-6.25	0.36543		-19.141	0.32742		-9.75	0.12258
21.719	0.0537		8.5	0.69451		13.309	0.15817		25.953	0.30871		-5.86	0.36881		-18.75	0.328		-9.312	0.1236
22.235	0.05054		8.891	0.67082		13.7	0.15289		26.391	0.29063		-5.469	0.37279		-18.36	0.32697		-8.859	0.12465
22.75	0.04907		9.282	0.64376		14.091	0.14625		26.828	0.26594		-5.078	0.37743		-17.969	0.329		-8.39	0.12571
23.266	0.04937		9.672	0.61011		14.481	0.14063		27.281	0.23693		-4.688	0.38272		-17.578	0.32884		-7.953	0.12672
23.781	0.04964		9.766	0.57079		14.872	0.13557		27.719	0.20683		-4.297	0.38864		-17.188	0.33063		-7.5	0.12774
24.297	0.04853		10.156	0.53059		15.263	0.13241		28.172	0.17907		-3.906	0.3951		-16.797	0.33276		-7.046	0.12874
24.813	0.04651		10.547	0.49679		15.653	0.12807		28.625	0.15644		-3.516	0.402		-16.407	0.33382		-6.609	0.12967
25.328	0.04455		10.938	0.45562		16.044	0.12352		29.062	0.1405		-3.125	0.40917		-16.016	0.33452		-6.156	0.13059
25.844	0.04263		11.328	0.41784		16.434	0.11795		29.516	0.13128		-2.735	0.41642		-15.625	0.33717		-5.703	0.13146
26.36	0.04045		11.719	0.38994		16.825	0.11277		29.969	0.12749		-2.344	0.42354		-15.235	0.33669		-5.25	0.13227
26.875	0.03786		12.11	0.37357		17.216	0.10749		30.406	0.12706		-1.953	0.4303		-14.844	0.33767		-4.812	0.133
27.391	0.03452		12.5	0.36516		17.606	0.10162		30.859	0.12779		-1.563	0.43646		-14.453	0.34217		-4.359	0.13368
27.906	0.03036		12.891	0.36014		17.997	0.09485		31.312	0.12797		-1.172	0.4418		-14.063	0.34444		-3.921	0.13427
28.422	0.02675		13.281	0.35632		18.388	0.08654		31.75	0.1267		-0.781	0.44611		-13.672	0.34553		-3.468	0.1348
28.938	0.02445		13.672	0.35214		18.778	0.07748		32.203	0.12393		-0.391	0.44921		-13.282	0.34994		-3.015	0.13526
29.453	0.02342		14.063	0.34847		19.169	0.06834		32.656	0.1202		0	0.45099		-12.891	0.35031		-2.562	0.13564
29.969	0.02302		14.453	0.34526		19.559	0.06021		33.094	0.11626		0	0.45136		-12.5	0.35445		-2.109	0.13595
30.485	0.0227		14.844	0.34198		19.95	0.05283		33.547	0.11274		0.39	0.4503		-12.11	0.35539		-1.656	0.13618
31	0.0222		15.235	0.3385		20.341	0.04637		34	0.10991		0.781	0.44786		-11.719	0.35583		-1.218	0.13634
31.516	0.02114		15.625	0.33588		20.731	0.04064		34.437	0.10771		1.171	0.44411		-11.328	0.35965		-0.75	0.13647
32.031	0.02002		16.016	0.33311		21.122	0.03559		34.891	0.10588		1.562	0.43922		-10.938	0.36182		-0.296	0.13654
32.547	0.01909		16.406	0.3303		21.513	0.0322		35.344	0.1041		1.953	0.43335		-10.547	0.36298		0.157	0.13656
33.063	0.01839		16.797	0.32789		21.903	0.02955		35.781	0.10218		2.343	0.42674		-10.157	0.36502		0.61	0.13655
33.578	0.01785		17.188	0.32553		22.294	0.02729		36.234	0.10012		2.734	0.41962		-9.766	0.36709		1.063	0.13652
34.094	0.01743		17.594	0.32364		22.684	0.02515		36.687	0.09803		3.125	0.41224		-9.375	0.36919		1.5	0.13646
34.61	0.01709		17.985	0.32151		23.075	0.02384		37.125	0.09608		3.515	0.40482		-8.985	0.37132		1.954	0.13642
35.125	0.01652		18.375	0.31963		23.466	0.02297		37.562	0.09437		3.906	0.39759		-8.594	0.37348		2.407	0.13638
35.641	0.0156		18.766	0.31788		23.856	0.023		38.016	0.09292		4.296	0.39074		-8.203	0.37564		2.844	0.13632
36.156	0.01459		19.156	0.31627		24.247	0.0227		38.453	0.09168		4.687	0.3844		-7.813	0.37781		3.297	0.1363
36.672	0.01352		19.547	0.31412		24.638	0.02208		38.906	0.09053		5.078	0.37869		-7.422	0.37997		3.735	0.13627
37.188	0.01255		19.938	0.31192		25.028	0.02164		39.359	0.08942		5.468	0.37367		-7.032	0.38212		4.188	0.13628
37.719	0.01185		20.328	0.30965		25.419	0.02183		39.797	0.08833		5.859	0.36934		-6.641	0.38424		4.641	0.13631
38.25	0.01138		20.719	0.30685		25.809	0.02205		40.25	0.08731		6.25	0.36568		-6.25	0.38632		5.094	0.13635
38.797	0.01074		21.11	0.30463		26.2	0.0219		40.703	0.08642		6.64	0.36264		-5.86	0.38835		5.532	0.13638
39.313	0.00971		21.5	0.30228		26.591	0.02161		41.141	0.08572		7.031	0.36011		-5.469	0.39033		5.391	0.13546
39.828	0.00866		21.891	0.29979		26.981	0.02128		41.594	0.0852		7.421	0.35799		-5.078	0.39223		5.844	0.1353
40.344	0.00787		22.281	0.29719		27.372	0.0212		42.047	0.08482		7.812	0.35617		-4.688	0.39405		6.297	0.13506
40.86	0.0074		22.922	0.29388		27.763	0.02085		42.484	0.08452		8.203	0.35453		-4.297	0.39578		6.75	0.13472
41.375	0.00693		23.516	0.29039		28.153	0.02033		42.937	0.08427		8.593	0.35298		-3.907	0.39741		7.188	0.1343
41.891	0.00608		24.125	0.28671		28.544	0.01985		43.391	0.08406		8.984	0.35142		-3.516	0.39892		7.719	0.13366
42.406	0.0047		24.75	0.28393		28.934	0.01973		43.828	0.08393		9.375	0.34979		-3.125	0.4003		8.157	0.13304
42.938	0.00327		25.485	0.28133		29.325	0.0196		44.266	0.0839		9.765	0.34804		-2.735	0.40156		8.594	0.13232
43.453	0.00225		26.078	0.27953		29.716	0.01927		44.719	0.08401		10.156	0.34616		-2.344	0.40267		9.047	0.13149
43.969	0.00174		26.703	0.27784		30.106	0.01855		45.156	0.08423		10.546	0.34414		-1.953	0.40363		9.485	0.13061
44.485	0.0015		27.406	0.27669		30.497	0.01793		45.609	0.08455		10.937	0.34202		-1.563	0.40444		9.922	0.12967
45	0.00131		28.047	0.27523		30.888	0.01752		46.062	0.08491		11.328	0.33983		-1.172	0.40509		10.375	0.12867
45.516	0.0012		28.625	0.27436		31.278	0.0172		46.5	0.08529		11.718	0.33761		-0.782	0.40557		10.813	0.12766
46.031	0.00115		29.36	0.27502		31.669	0.01709		46.953	0.08572		12.109	0.33542		-0.391	0.40588		11.25	0.12663
46.547	0.00115		29.953	0.27721		32.059	0.01721		47.406	0.08622		12.5	0.33332		0	0.40603		11.703	0.12559
47.063	0.00114		30.594	0.28076		32.45	0.01696		47.844	0.08687		12.89	0.33135		0	0.406		12.141	0.12457
47.578	0.00109		31.219	0.28679		32.841	0.01613		48.281	0.08768		13.281	0.32954		0.391	0.4058		12.594	0.12356
48.094	0.00103		31.844	0.29461		33.231	0.01461		48.734	0.08867		13.671	0.32793		0.797	0.40543		13.047	0.12257
48.61	0.00103		32.391	0.30378		33.622	0.01286		49.172	0.0898		14.062	0.32654		1.204	0.40489		13.485	0.12163
49.11	0.00104		32.953	0.313		34.013	0.01143		49.625	0.09099		14.453	0.32536		1.594	0.40419		13.938	0.12071
49.625	0.00104		33.36	0.32146		34.403	0.01077		50.078	0.09217		14.843	0.3244		2	0.40333		14.391	0.11982
50.141	0.00103		33.891	0.32744		34.794	0.01027		50.516	0.09327		15.234	0.32364		2.391	0.40232		14.828	0.11899
50.656	0.00104		34.516	0.33111		35.184	0.01031		50.969	0.09424		15.625	0.32306		2.782	0.40116		15.282	0.11818
51.172	0.00105		35.125	0.3317		35.575	0.01033		51.422	0.09505		16.015	0.32264		3.172	0.39987		15.735	0.11742
51.688	0.00102		35.641	0.33046		35.966	0.00999		51.859	0.09567		16.406	0.32235		3.563	0.39844		16.172	0.11673
52.203	0.000981343		36.172	0.32783		36.356	0.00933		52.297	0.09607		16.796	0.32216		3.969	0.3969		16.625	0.11607
52.719	0.000966839		36.688	0.32527		36.747	0.00922		52.75	0.09619		17.187	0.32206		4.391	0.39525		17.078	0.11549
53.235	0.000930675		37.203	0.32216		37.138	0.00904		53.187	0.09594		17.578	0.32203		4.797	0.39349		17.516	0.115
53.75	0.000839032		37.813	0.31904		37.528	0.00867		53.641	0.09525		17.968	0.32205		5.204	0.39165		17.969	0.11458
54.266	0.000710127		38.36	0.31542		37.919	0.00855		54.094	0.09403		18.359	0.3221		5.61	0.38974		18.438	0.11424
54.781	0.000616734		38.891	0.31141		38.309	0.00837		54.531	0.09225		18.75	0.32218		6.032	0.38775		18.875	0.11406
55.297	0.000538301		39.5	0.30723		38.7	0.00808		54.984	0.0899		19.14	0.32227		6.438	0.38571		19.344	0.11396
55.813	0.000473812		40.078	0.30237		39.091	0.00749		55.437	0.08705		19.531	0.32235		6.844	0.38363		19.797	0.114
56.328	0.000409913		40.625	0.29821		39.497	0.0072		55.875	0.08378		19.921	0.3224		7.25	0.38151		20.235	0.1142
56.844	0.000352305		41.094	0.29391		39.919	0.00678		56.328	0.08024		20.312	0.32241		7.657	0.37937		20.703	0.1145
57.36	0.000312359		41.672	0.29108		40.309	0.0066		56.781	0.07657		20.703	0.32235		8.063	0.37722		21.157	0.11494
57.875	0.000279454		42.219	0.28827		40.7	0.00622		57.219	0.07291		21.093	0.32219		8.485	0.37506		21.625	0.11547
58.391	0.000248068		42.766	0.28656		41.106	0.00608		57.672	0.06935		21.484	0.32188		8.891	0.37291		22.078	0.11613
58.906	0.000225787		43.25	0.28466		41.497	0.00598		58.125	0.0659		21.875	0.32141		9.282	0.37078		22.532	0.11687
59.406	0.000207455		43.672	0.28348		41.888	0.00594		58.562	0.0625		22.265	0.32072		9.688	0.36867		22.969	0.11769
59.922	0.000193413		44.297	0.28223		42.278	0.00601		59	0.05902		22.656	0.31978		10.094	0.36658		23.422	0.11852
60.469	0.000177409		44.813	0.28123		42.669	0.0062		59.453	0.05527		23.046	0.31857		10.5	0.36453		23.875	0.11935
61	0.000156182		45.438	0.28015		43.059	0.00622		59.891	0.05107		23.437	0.31705		10.891	0.36252		24.313	0.12016
61.531	0.0001436		46.156	0.27958		43.45	0.00615		60.344	0.04628		23.828	0.31522		11.297	0.3603		24.782	0.12086
62.078	0.000128248		46.781	0.27947		43.841	0.00626		60.797	0.04088		24.218	0.31307		11.688	0.35967		25.235	0.12147
62.61	0.000119878		47.328	0.27889		44.231	0.00626		61.234	0.03497		24.609	0.31062		12.094	0.35532		25.688	0.12195
63.141	0.00011242		47.875	0.27769		44.622	0.00615		61.687	0.02879		25	0.3079		12.485	0.35493		26.141	0.12227
63.656	0.000119173		48.453	0.27631		45.013	0.00609		62.141	0.02265		25.453	0.30496		12.891	0.35312		26.61	0.12238
64.172	0.000153523		48.891	0.27485		45.403	0.00616		62.578	0.0169		25.906	0.30185		13.282	0.35121		27.047	0.12234
64.688	0.000170007		49.391	0.2731		45.794	0.00584		63.031	0.01185		26.375	0.29865		13.688	0.34729		27.5	0.12208
65.219	0.000145817		50	0.27225		46.184	0.00563		63.484	0.00772		26.765	0.29544		14.094	0.34423		27.953	0.12166
65.735	8.71522e-05		50.61	0.27236		46.575	0.00538		63.922	0.00458		27.156	0.29232		14.485	0.34277		28.407	0.1211
66.25	4.60073e-05		51.156	0.27284		46.966	0.00514		64.375	0.00242		27.546	0.28939		14.891	0.34243		28.844	0.12047
66.766	3.70267e-05		51.766	0.27421		47.356	0.00477		64.828	0.00107		27.937	0.28675		15.282	0.34047		29.313	0.11981
67.281	3.45382e-05		52.375	0.27578		47.747	0.00472		65.266	0.000357946		28.328	0.28449		15.688	0.3359		29.766	0.11926
67.797	2.74003e-05		52.969	0.27696		48.138	0.00469		65.719	5.5834e-05		28.718	0.28269		16.079	0.33453		30.235	0.11891
68.313	1.8331e-05		53.453	0.27814		48.528	0.00473		66.172	-1.68352e-05		29.109	0.28141		16.485	0.33325		30.688	0.11894
68.828	1.41946e-05		53.938	0.27835		48.919	0.00469		66.609	3.73776e-06		29.5	0.28072		16.891	0.33167		31.125	0.1195
69.344	1.85063e-05		54.469	0.27734		49.309	0.00448		67.062	3.62298e-05		29.89	0.28064		17.282	0.33021		31.594	0.12072
69.875	2.76539e-05		55.016	0.27565		49.7	0.00412		67.516	4.63633e-05		30.281	0.28117		17.704	0.32911		32.063	0.12278
70.391	3.10104e-05		55.531	0.27329		50.106	0.0038		67.953	3.13929e-05		30.671	0.2823		18.094	0.33072		32.516	0.12589
70.906	3.0617e-05		56.063	0.2712		50.513	0.00347		68.406	3.33875e-06		31.062	0.28398		18.485	0.32941		32.969	0.13017
71.422	2.87591e-05		56.547	0.27031		50.903	0.00311		68.859	-2.41725e-05		31.453	0.28614		18.875	0.32915		33.438	0.13572
71.938	2.82809e-05		57.047	0.26925		51.309	0.0028		69.297	-4.31318e-05		31.843	0.28871		19.282	0.32769		33.891	0.14266
72.469	2.83072e-05		57.75	0.26826		51.731	0.00253		69.734	-5.26108e-05		32.234	0.29158		19.672	0.32723		34.36	0.15101
73	2.38642e-05		58.375	0.26739		52.138	0.00236		70.187	-5.63609e-05		32.625	0.29466		20.063	0.32683		34.828	0.16076
73.516	2.12183e-05		59	0.26605		52.544	0.00212		70.625	-5.90665e-05		33.015	0.29782		20.469	0.32665		35.266	0.17189
74.031	1.62813e-05		59.531	0.26513		52.95	0.00208		71.078	-6.33706e-05		33.406	0.30098		20.86	0.33024		35.703	0.18422
74.547	1.33894e-05		60.078	0.26394		53.341	0.00191					33.796	0.30405		21.25	0.3268		36.157	0.19752
75.063	1.19274e-05		60.641	0.26312		53.731	0.00185					34.187	0.30693		21.657	0.32781		36.61	0.21158
75.578	1.13954e-05		61.078	0.26192		54.138	0.00159					34.578	0.30959		22.047	0.32748		37.063	0.22609
76.094	7.19554e-06		61.625	0.26018		54.544	0.00153					34.968	0.312		22.454	0.32699		37.532	0.24068
76.61	2.93257e-06		62.203	0.25702		54.934	0.00146					35.359	0.31415		22.86	0.32531		37.969	0.25506
77.125	5.8233e-06		62.719	0.25433		55.325	0.00135					35.75	0.31606		23.25	0.32445		38.422	0.26879
77.641	1.61822e-05		63.281	0.25194		55.731	0.00118					36.14	0.31777		23.657	0.32541		38.891	0.28153
78.156	2.34891e-05		63.766	0.25052		56.138	0.000984967					36.531	0.31934		24.063	0.32108		39.328	0.293
78.672	1.99674e-05		64.235	0.25076		56.528	0.000832464					36.921	0.32084		24.469	0.32057		39.782	0.30287
79.188	1.04222e-05		64.828	0.25354		56.919	0.000712232					37.312	0.32233		24.875	0.31773		40.25	0.31091
79.703	2.83044e-06		65.453	0.25777		57.325	0.000665701					37.703	0.3239		25.282	0.31539		40.703	0.31704
80.219	2.78682e-06		65.953	0.26183		57.731	0.000609113					38.093	0.32557		25.672	0.31511		41.172	0.32114
80.735	5.59666e-06		67.063	0.26425		58.122	0.000535413					38.484	0.3274		26.079	0.31187		41.641	0.32326
81.25	8.65311e-06		67.594	0.26407		58.513	0.000548171					38.875	0.32939		26.485	0.30961		42.11	0.3235
81.766	7.16881e-06		68.125	0.2593		58.919	0.000506293					39.265	0.33152		26.875	0.30846		42.563	0.32206
82.281	6.47235e-06		68.719	0.25033		59.325	0.000441899					39.656	0.33374		27.282	0.30631		43.032	0.31912
82.797	8.59258e-06		69.328	0.24107		59.716	0.000335327					40.046	0.33599		27.688	0.30562		43.485	0.31502
83.313	1.31017e-05		70.063	0.23318		60.106	0.000323169					40.437	0.33817		28.094	0.30625		43.938	0.31004
83.828	1.37161e-05		70.688	0.22788		60.513	0.000326021					40.828	0.34018		28.485	0.30492		44.407	0.30449
84.344	9.15728e-06		71.313	0.22734		60.903	0.000327672					41.218	0.34191		28.875	0.30729		44.86	0.29871
84.86	5.29315e-06		71.813	0.23199		61.294	0.000263879					41.609	0.34326		29.282	0.30667		45.297	0.29299
85.375	2.1213e-06		72.328	0.24021		61.7	0.000237911					42	0.34414		29.688	0.30598		45.782	0.28748
85.891	-3.03182e-07		72.75	0.25119		62.106	0.000256073					42.39	0.34451		30.079	0.30927		46.25	0.28245
86.406	-2.69408e-06		73.344	0.26211		62.513	0.000288045					42.781	0.34433		30.485	0.30943		46.703	0.27803
86.922	9.90973e-07		73.844	0.26745		62.903	0.000252921					43.171	0.34362		30.875	0.31007		47.172	0.27421
87.438	9.26532e-06		74.469	0.26329		63.294	0.000226353					43.562	0.34245		31.282	0.30828		47.641	0.27102
87.953	1.16546e-05		75.188	0.24534		63.716	0.000187327					43.953	0.34092		31.688	0.30964		48.078	0.26841
88.469	6.36274e-06		75.891	0.21615		64.106	0.000187627					44.343	0.33917		32.094	0.31063		48.532	0.26622
89	-6.00109e-07		76.5	0.18066		64.497	0.000175469					44.734	0.33735		32.485	0.31057		48.985	0.26429
89.516	-1.6784e-06		77.125	0.14413		64.888	0.000157006					45.125	0.33566		32.891	0.30989		49.438	0.26244
90.031	-8.05694e-07		77.719	0.11752		65.294	0.000136442					45.515	0.33427		33.297	0.30947		49.891	0.26048
90.547	-3.0993e-06		78.344	0.10188		65.684	0.000123684					45.906	0.33335		33.688	0.30913		50.375	0.25818
			78.875	0.08729		66.075	0.000126686					46.296	0.33304		34.094	0.30807		50.813	0.25545
			79.485	0.07179		66.466	0.000122033					46.687	0.33344		34.5	0.30939		51.25	0.25211
			80.031	0.05988		66.903	0.000108073					47.078	0.3346		34.891	0.30586		51.719	0.248
			80.485	0.0444		67.294	8.99109e-05					47.468	0.33649		35.282	0.30839		52.172	0.24314
			81.031	0.02793		67.7	8.00042e-05					47.859	0.33904		35.688	0.30845		52.61	0.2375
			81.641	0.01876		68.091	8.10549e-05					48.25	0.3421		36.079	0.31044		53.063	0.2311
			82.25	0.01576		68.481	8.63085e-05					48.64	0.34547		36.469	0.31114		53.516	0.22404
			82.875	0.01389		68.872	7.85032e-05					49.031	0.34893		36.86	0.31223		53.953	0.21647
			83.485	0.01275		69.263	7.40001e-05					49.421	0.35218		37.282	0.31294		54.407	0.2085
			84.141	0.01226		69.669	6.25924e-05					49.812	0.35497		37.688	0.31467		54.844	0.20035
			84.75	0.01189		70.059	6.60447e-05					50.203	0.35702		38.079	0.31263		55.297	0.19217
			85.36	0.01165		70.466	6.01908e-05					50.593	0.35808		38.485	0.31429		55.75	0.18419
			85.922	0.01142		70.872	5.55376e-05					50.984	0.35797		38.891	0.31787		56.188	0.17659
			86.391	0.0114		71.263	6.21421e-05					51.375	0.35655		39.282	0.3129		56.625	0.16953
			86.891	0.01124		71.669	6.57445e-05					51.765	0.35376		39.688	0.31497		57.078	0.16312
			87.297	0.0113		72.059	7.2349e-05					52.156	0.34962		40.094	0.31325		57.516	0.1575
			87.688	0.01125								52.546	0.34422		40.485	0.31203		57.969	0.15268
			88.078	0.01124								52.921	0.33774		40.875	0.3107		58.422	0.1487
			88.469	0.01111								53.312	0.33039		41.282	0.3106		58.86	0.14555
			88.86	0.01117								53.703	0.32244		41.688	0.30596		59.313	0.14311
			89.25	0.01102								54.093	0.3142		42.11	0.30475		59.766	0.14128
			89.672	0.01102								54.484	0.30597		42.516	0.30229		60.203	0.13995
			90.281	0.01096								54.875	0.29804		42.922	0.30217		60.672	0.13887
			90.86	0.01105								55.265	0.29068		43.329	0.30333		61.125	0.13792
			91.281	0.01098								55.656	0.28411		43.735	0.30244		61.563	0.13691
			91.844	0.01098								56.046	0.27847		44.141	0.30107		62.016	0.13561
			92.453	0.01092								56.437	0.27387		44.547	0.30301		62.469	0.13387
			93.063	0.01093								56.828	0.27033		44.938	0.30443		62.907	0.13157
			93.688	0.01079								57.218	0.26782		45.344	0.30876		63.36	0.12858
			94.219	0.01075								57.609	0.26626		45.75	0.30766		63.813	0.12485
			94.828	0.01074								58	0.2655		46.141	0.30932		64.25	0.12038
			95.297	0.01073								58.39	0.26539		46.547	0.30977		64.703	0.11519
			95.797	0.0108								58.781	0.26576		46.954	0.3068		65.157	0.10936
			96.203	0.01087								59.171	0.26644		47.344	0.30639		65.594	0.10305
			96.594	0.01089								59.562	0.26727		47.75	0.30661		66.047	0.09637
			96.985	0.01088								59.953	0.26812		48.157	0.30488		66.5	0.08954
			97.375	0.01087								60.343	0.2689		48.547	0.3016		66.938	0.08276
			97.766	0.01084								60.734	0.26954		48.954	0.29921		67.391	0.07621
			98.172	0.01092								61.125	0.27003		49.36	0.29943		67.86	0.07006
			98.578	0.01091								61.515	0.27037		49.75	0.29878		68.313	0.06453
			98.969	0.01093								61.906	0.27059		50.141	0.29617		68.766	0.05972
			99.36	0.01102								62.296	0.27076		50.532	0.29833		69.219	0.05574
			99.75	0.01094								62.687	0.27092		50.938	0.29801		69.657	0.05264
			--	--								63.078	0.27114		51.329	0.30052		70.11	0.0504
			--	--								63.468	0.27146		51.719	0.29963		70.563	0.049
			--	--								63.859	0.27191		52.141	0.30098		71	0.04838
			--	--								64.25	0.27249		52.532	0.30355		71.485	0.04835
			--	--								64.64	0.27319		52.922	0.30599		71.938	0.04888
			--	--								65.031	0.27396		53.329	0.30346		72.375	0.04979
			--	--								65.421	0.27477		53.719	0.30327		72.828	0.05092
			--	--								65.812	0.27554		54.11	0.29987		73.282	0.05212
			--	--								66.203	0.27623		54.516	0.29788		73.719	0.0533
			--	--								66.593	0.27676		54.922	0.2949		74.172	0.0543
			--	--								66.984	0.2771		55.313	0.29006		74.625	0.05508
			--	--								67.375	0.27723		55.704	0.28925		75.063	0.0556
			--	--								67.765	0.27714		56.125	0.28967		75.516	0.05579
			--	--								68.156	0.27684		56.532	0.28997		75.953	0.0557
			--	--								68.546	0.27637		56.922	0.28979		76.391	0.05533
			--	--								68.937	0.27577		57.329	0.29257		76.844	0.0547
			--	--								69.328	0.27508		57.735	0.29584		77.282	0.0539
			--	--								69.718	0.27434		58.141	0.29675		77.719	0.05297
			--	--								70.109	0.27358		58.532	0.30131		78.188	0.05192
			--	--								70.5	0.27278		58.922	0.30176		78.641	0.05087
			--	--								70.89	0.2719		59.313	0.30316		79.078	0.04986
			--	--								71.281	0.27088		59.704	0.29951		79.532	0.04888
			--	--								71.671	0.2696		60.11	0.29829		80.016	0.04795
			--	--								72.062	0.26791		60.5	0.29518		80.469	0.04714
			--	--								72.453	0.26565		60.891	0.28847		80.922	0.04641
			--	--								72.843	0.26261		61.282	0.28536		81.375	0.04578
			--	--								73.234	0.25861		61.672	0.28125		81.813	0.04523
			--	--								73.625	0.25345		62.063	0.2807		82.266	0.04472
			--	--								74.015	0.24699		62.454	0.28231		82.703	0.04426
			--	--								74.406	0.23911		62.844	0.28605		83.141	0.04381
			--	--								74.796	0.22973		63.235	0.28907		83.61	0.04332
			--	--								75.187	0.21887		63.625	0.29379		84.047	0.04283
			--	--								75.578	0.20659		64.016	0.29862		84.485	0.04228
			--	--								75.968	0.19303		64.407	0.29972		84.938	0.04164
			--	--								76.359	0.1784		64.797	0.30335		85.375	0.04092
			--	--								76.75	0.16294		65.188	0.30353		85.813	0.04008
			--	--								77.14	0.14698		65.579	0.30133		86.266	0.03909
			--	--								77.531	0.13084		65.969	0.2945		86.703	0.03797
			--	--								77.921	0.11487		66.36	0.28623		87.141	0.03667
			--	--								78.312	0.09941		66.75	0.27869		87.594	0.03519
			--	--								78.703	0.08477		67.141	0.27195		88.032	0.03353
			--	--								79.093	0.07122		67.532	0.2679		88.469	0.0317
			--	--								79.484	0.05898		67.922	0.26461		88.922	0.02968
			--	--								79.875	0.0482		68.313	0.26529		89.36	0.02753
			--	--								80.265	0.03897		68.704	0.27346		89.813	0.02524
			--	--								80.656	0.03131		69.094	0.27892		90.266	0.02286
			--	--								81.046	0.02516		69.485	0.28892		90.719	0.02042
			--	--								81.437	0.02043		69.875	0.29335		91.188	0.01797
			--	--								81.828	0.01698		70.266	0.30405		91.657	0.01556
			--	--								82.218	0.01461		70.657	0.30776		92.11	0.01327
			--	--								82.609	0.01312		71.047	0.30948		92.563	0.01111
			--	--								83	0.01232		71.438	0.30354		93.016	0.00913
			--	--								83.39	0.012		71.829	0.29381		93.469	0.00736
			--	--								83.781	0.01199		72.219	0.27965		93.907	0.00584
			--	--								84.171	0.01214		72.61	0.2612		94.36	0.00454
			--	--								84.562	0.01231		73	0.24224		94.797	0.0035
			--	--								84.953	0.01243		73.391	0.23613		95.25	0.00268
			--	--								85.343	0.01244		73.782	0.23831		95.703	0.00207
			--	--								85.734	0.01231		74.172	0.23525		96.141	0.00166
			--	--								86.125	0.01206		74.563	0.24698		96.594	0.0014
			--	--								86.515	0.01168		74.954	0.27021		97.047	0.00125
			--	--								86.906	0.01123		75.344	0.28656		97.485	0.00122
			--	--								87.296	0.01073		75.735	0.29851		97.938	0.00123
			--	--								87.687	0.01023		76.125	0.31679		98.407	0.00126
			--	--								88.078	0.00976		76.516	0.33239		98.844	0.00134
			--	--								88.468	0.00934		76.907	0.34403		99.282	0.00142
			--	--								88.859	0.009		77.297	0.33526		99.735	0.00146
			--	--								89.25	0.00873		77.688	0.29066		100.172	0.00151
			--	--								89.64	0.00854		78.079	0.22351		100.641	0.00149
			--	--								90.031	0.00842		78.469	0.14365		101.11	0.00146
			--	--								90.421	0.00836		78.86	0.07425		101.578	0.00142
			--	--								90.812	0.00834		79.25	0.0367		102.016	0.00141
			--	--								91.203	0.00835		79.641	0.02508		102.469	0.00137
			--	--								91.593	0.00837		80.032	0.02177		102.907	0.00136
			--	--								91.984	0.00839		80.422	0.01954		103.36	0.00133
			--	--								92.375	0.00842		80.813	0.0173		103.813	0.0013
			--	--								92.765	0.00844		81.204	0.01454		104.25	0.0013
			--	--								93.156	0.00845		81.594	0.01175		104.703	0.00129
			--	--								93.546	0.00847		81.985	0.01018		105.172	0.00126
			--	--								93.937	0.00849		82.375	0.00935		105.625	0.00124
			--	--								94.328	0.00852		82.766	0.00847		106.078	0.00123
			--	--								94.718	0.00855		83.157	0.00741		106.547	0.0012
			--	--								95.109	0.00859		83.532	0.00689		106.985	0.00122
			--	--								95.5	0.00863		83.922	0.00671		107.438	0.00122
			--	--								95.89	0.00867		84.313	0.00657		107.907	0.0012
			--	--								96.281	0.0087		84.704	0.00596		108.36	0.00122
			--	--								96.671	0.00871		85.094	0.00566		108.813	0.00126
			--	--								97.062	0.0087		85.485	0.00527		109.282	0.00129
			--	--								97.453	0.00867		85.875	0.00517		109.719	0.00137
			--	--								97.843	0.00862		86.266	0.00495		110.157	0.00146
			--	--								98.234	0.00854		86.657	0.00482		110.61	0.00153
			--	--								98.625	0.00845		87.047	0.00482		111.047	0.00162
			--	--								99.015	0.00836		87.438	0.0048		111.5	0.00168
			--	--								99.406	0.00827		87.829	0.00478		111.953	0.0017
			--	--								99.796	0.0082		88.219	0.00457		112.407	0.00168
			--	--								100.187	0.00816		88.61	0.00436		--	--
			--	--								100.578	0.00815		89	0.00432		--	--
			--	--								100.968	0.00818		89.391	0.00433		--	--
			--	--								101.359	0.00824		89.782	0.0041		--	--
			--	--								101.75	0.00834		90.188	0.00415		--	--
			--	--								102.14	0.00845		90.579	0.00384		--	--
			--	--								102.531	0.00857		90.969	0.00391		--	--
			--	--								102.921	0.00868		91.36	0.00394		--	--
			--	--								103.312	0.00877		91.75	0.0039		--	--
			--	--								103.703	0.00882		92.141	0.00383		--	--
			--	--											92.532	0.00431		--	--
			--	--											92.922	0.00436		--	--
			--	--											93.313	0.00375		--	--
			--	--											93.704	0.00391		--	--
			--	--											94.094	0.00373		--	--
			--	--											94.485	0.00416		--	--
			--	--											94.875	0.00406		--	--
			--	--											95.266	0.00426		--	--
			--	--											95.657	0.00387		--	--
			--	--											96.063	0.00395		--	--
			--	--											96.454	0.00387		--	--
			--	--											96.844	0.00388		--	--
			--	--											97.235	0.00395		--	--
			--	--											97.625	0.0042		--	--
			--	--											98	0.00405		--	--
			--	--											98.391	0.00415		--	--
			--	--											98.782	0.00419		--	--
			--	--											99.172	0.004		--	--
			--	--											99.547	0.00409		--	--
			--	--											99.938	0.00378		--	--
			--	--											100.329	0.00406		--	--
			--	--											100.719	0.00409		--	--
			--	--											101.11	0.00406		--	--
			--	--											101.5	0.00382		--	--
			--	--											101.891	0.00401		--	--
			--	--											102.297	0.00403		--	--
			--	--											102.688	0.00427		--	--
			--	--											103.079	0.00426		--	--
			--	--											103.469	0.00408		--	--
			--	--											103.86	0.00408		--	--
			--	--														--	--
			--	--														--	--
			--	--														--	--
			--	--														--	--
			--	--														--	--
			--	--														--	--
			--	--														--	--
			--	--														--	--
			--	--														--	--
			--	--														--	--
			--	--														--	--
			--	--														--	--
			--	--														--	--
			--	--														--	--
			--	--														--	--
			--	--														--	--
			--	--														--	--
			--	--														--	--
			--	--														--	--
			--	--														--	--
			--	--														--	--
			--	--														--	--
			--	--														--	--
			--	--														--	--
			--	--														--	--
			--	--														--	--
			--	--														--	--
			--	--														--	--
			--	--														--	--
			--	--														--	--
			--	--														--	--
			--	--														--	--
			--	--														--	--
			--	--														--	--
			--	--														--	--
			--	--														--	--
			--	--														--	--
			--	--														--	--
			--	--														--	--
			--	--														--	--
			--	--														--	--
			--	--														--	--
			--	--														--	--
			--	--														--	--
			--	--														--	--
			--	--														--	--
			--	--														--	--
			--	--														--	--
			--	--														--	--
			--	--														--	--
			--	--														--	--
			--	--														--	--
			--	--														--	--
			--	--														--	--
			--	--														--	--
			--	--														--	--
			--	--														--	--
																		--	--

## Sheet: Fig. 2b
b Temperature‑dependent angular response of hollow rectangular gold gratings showing negligible shift of first‑ and higher‑order diffraction peaks.
Angle (°)	Fluorescence intensity (a.u.)	Angle (°)	Fluorescence intensity (a.u.)	Angle (°)	Fluorescence intensity (a.u.)	Angle (°)	Fluorescence intensity (a.u.)	Angle (°)	Fluorescence intensity (a.u.)	Angle (°)	Fluorescence intensity (a.u.)	Angle (°)	Fluorescence intensity (a.u.)	Angle (°)	Fluorescence intensity (a.u.)	Angle (°)	Fluorescence intensity (a.u.)	Angle (°)	Fluorescence intensity (a.u.)	Angle (°)	Fluorescence intensity (a.u.)
0.015	1.40342	0.016	1.42104	0.016	1.4115	0	1.40825	0	1.45569	0.016	1.47504	0	1.50794	0	1.55	0	1.60558	0.015	1.61937	0.64	1.38539
0.469	1.40522	0.484	1.41741	0.485	1.42407	0.469	1.41726	0.469	1.45644	0.485	1.48102	0.453	1.50331	0.468	1.54487	0.453	1.5873	0.484	1.62755	1.093	1.38231
0.906	1.40436	0.922	1.41959	0.922	1.4247	0.906	1.40867	0.922	1.45538	0.938	1.47855	0.906	1.51437	0.906	1.54435	0.906	1.59832	0.921	1.62221	1.546	1.38977
1.375	1.40066	1.359	1.41474	1.36	1.41621	1.359	1.41678	1.36	1.45372	1.375	1.46909	1.344	1.51184	1.359	1.55748	1.359	1.59792	1.375	1.612	1.999	1.3927
1.812	1.39751	1.813	1.41151	1.813	1.41202	1.812	1.41816	1.813	1.45144	1.829	1.47466	1.797	1.50681	1.812	1.5595	1.797	1.58957	1.828	1.62004	2.437	1.38354
2.25	1.39888	2.25	1.41194	2.25	1.41908	2.25	1.41354	2.266	1.44911	2.282	1.48758	2.25	1.51367	2.25	1.55363	2.25	1.58723	2.265	1.62396	2.89	1.37809
2.703	1.39943	2.688	1.41541	2.688	1.42245	2.703	1.41184	2.704	1.46102	2.719	1.47106	2.688	1.5133	2.703	1.54548	2.703	1.59439	2.718	1.6146	3.343	1.38384
3.14	1.39002	3.141	1.40858	3.141	1.40874	3.156	1.42092	3.157	1.45855	3.188	1.48348	3.141	1.51123	3.156	1.56402	3.141	1.6025	3.171	1.60393	3.781	1.39128
3.594	1.40959	3.578	1.41354	3.578	1.41699	3.594	1.41577	3.61	1.4441	3.641	1.48778	3.594	1.51477	3.609	1.54201	3.578	1.58167	3.609	1.61005	4.234	1.38987
4.047	1.39362	4.016	1.40813	4.016	1.42149	4.047	1.41582	4.047	1.45127	4.079	1.48099	4.031	1.51023	4.062	1.57188	4.031	1.58838	4.062	1.62381	4.687	1.3942
4.484	1.40565	4.469	1.41048	4.469	1.41184	4.5	1.40995	4.5	1.44813	4.516	1.48595	4.485	1.52303	4.515	1.54978	4.469	1.59313	4.515	1.60855	5.124	1.37989
4.922	1.41089	4.906	1.41066	4.907	1.4211	4.937	1.39661	4.954	1.45458	4.969	1.47658	4.938	1.52184	4.953	1.56149	4.922	1.59056	4.953	1.61702	5.577	1.3853
5.375	1.39278	5.344	1.40873	5.344	1.41388	5.39	1.41221	5.391	1.44877	5.407	1.48316	5.375	1.52546	5.406	1.55353	5.375	1.59269	5.406	1.62221	6.031	1.37503
5.812	1.39237	5.813	1.41786	5.797	1.41386	5.844	1.42039	5.829	1.46266	5.86	1.48049	5.813	1.50413	5.859	1.55908	5.812	1.60711	5.859	1.62467	6.468	1.37654
6.265	1.40729	6.25	1.41684	6.235	1.41932	6.281	1.41396	6.282	1.45602	6.313	1.46247	6.266	1.5208	6.297	1.54506	6.266	1.58964	6.296	1.62954	6.921	1.38443
6.719	1.39249	6.688	1.41031	6.672	1.40152	6.719	1.41003	6.719	1.45199	6.75	1.4697	6.703	1.51096	6.75	1.54221	6.719	1.58136	6.75	1.60777	7.374	1.38959
7.156	1.39088	7.141	1.40801	7.125	1.41432	7.172	1.41768	7.172	1.45274	7.204	1.46923	7.156	1.53089	7.203	1.56415	7.156	1.59222	7.203	1.61246	7.827	1.3863
7.609	1.40061	7.578	1.42036	7.563	1.42175	7.609	1.41269	7.625	1.4555	7.657	1.48499	7.625	1.51446	7.64	1.55353	7.609	1.59459	7.64	1.62271	8.281	1.38256
8.062	1.39987	8.016	1.40743	8	1.413	8.062	1.41712	8.063	1.44944	8.094	1.48613	8.063	1.51559	8.093	1.54529	8.062	1.5794	8.093	1.61748	8.734	1.37001
8.5	1.40681	8.469	1.43192	8.453	1.42115	8.515	1.40766	8.516	1.44041	8.532	1.4789	8.5	1.51333	8.547	1.56052	8.5	1.58408	8.546	1.60837	9.171	1.37558
8.953	1.39367	8.906	1.41586	8.891	1.42307	8.953	1.42262	8.969	1.45986	8.985	1.47437	8.953	1.51074	8.984	1.55164	8.953	1.59415	8.984	1.61318	9.624	1.37848
9.406	1.39965	9.344	1.40811	9.344	1.42366	9.406	1.41229	9.407	1.45436	9.422	1.47849	9.391	1.51248	9.437	1.56454	9.406	1.59344	9.437	1.62844	10.077	1.37745
9.844	1.39463	9.813	1.41944	9.797	1.41518	9.875	1.42005	9.86	1.44852	9.875	1.47774	9.844	1.52001	9.89	1.54994	9.844	1.58533	9.89	1.61652	10.515	1.3661
10.297	1.40205	10.25	1.41601	10.235	1.41789	10.312	1.41083	10.313	1.44402	10.329	1.48787	10.297	1.51602	10.328	1.5646	10.297	1.58492	10.328	1.59973	10.952	1.38646
10.75	1.40585	10.688	1.40831	10.672	1.42069	10.75	1.41069	10.75	1.46594	10.766	1.4688	10.735	1.51842	10.781	1.53662	10.75	1.59592	10.796	1.61652	11.421	1.38309
11.187	1.39773	11.141	1.40946	11.125	1.42211	11.203	1.41	11.204	1.45877	11.219	1.47649	11.203	1.50538	11.234	1.56104	11.187	1.59537	11.25	1.6066	11.859	1.38169
11.64	1.40976	11.578	1.41199	11.563	1.4107	11.64	1.41912	11.657	1.45591	11.672	1.47922	11.656	1.4981	11.672	1.55661	11.625	1.5932	11.687	1.62435	12.296	1.38913
12.094	1.40056	12.016	1.41539	12	1.40874	12.078	1.41731	12.094	1.45088	12.11	1.4773	12.094	1.5215	12.125	1.55472	12.078	1.59374	12.125	1.60802	12.749	1.38026
12.531	1.39004	12.469	1.41419	12.453	1.41802	12.531	1.40525	12.547	1.45572	12.563	1.46613	12.531	1.5226	12.578	1.55376	12.516	1.59361	12.578	1.62787	13.187	1.3845
12.969	1.39609	12.906	1.41111	12.891	1.42038	12.969	1.41534	13	1.44491	13.016	1.46334	12.985	1.49547	13.015	1.5638	12.969	1.59381	13.015	1.61748	13.64	1.36946
13.422	1.4027	13.344	1.40763	13.344	1.43015	13.422	1.40692	13.438	1.45905	13.454	1.47309	13.422	1.50614	13.468	1.56223	13.422	1.59829	13.468	1.61225	14.093	1.38051
13.859	1.40138	13.813	1.41359	13.797	1.41313	13.875	1.42015	13.875	1.44627	13.907	1.47727	13.875	1.50895	13.922	1.54878	13.859	1.59296	13.921	1.60517	14.546	1.38233
14.312	1.3959	14.266	1.40643	14.235	1.4167	14.312	1.42047	14.329	1.45444	14.36	1.47359	14.328	1.50532	14.359	1.55494	14.312	1.58615	14.359	1.61531	14.984	1.38788
14.765	1.3983	14.703	1.40988	14.688	1.40297	14.765	1.42387	14.766	1.45975	14.797	1.47411	14.75	1.51614	14.812	1.55205	14.766	1.58849	14.796	1.61584	15.437	1.37934
15.203	1.39393	15.156	1.41063	15.141	1.42428	15.219	1.42188	15.219	1.45916	15.25	1.48859	15.188	1.51093	15.265	1.56017	15.203	1.59714	15.25	1.62968	15.874	1.36425
15.656	1.40457	15.594	1.41339	15.578	1.41541	15.656	1.40155	15.672	1.45888	15.704	1.47338	15.641	1.52056	15.703	1.54878	15.656	1.58621	15.687	1.61876	16.327	1.38423
16.109	1.40517	16.031	1.40741	16.032	1.40641	16.109	1.41003	16.11	1.45908	16.141	1.46903	16.078	1.5197	16.156	1.56566	16.109	1.57485	16.14	1.62435	16.781	1.3772
16.547	1.40061	16.484	1.41274	16.485	1.41463	16.562	1.41835	16.563	1.44727	16.594	1.48369	16.531	1.51023	16.609	1.54115	16.547	1.58462	16.593	1.61947	17.218	1.37802
17	1.39436	16.922	1.41066	16.922	1.41163	17	1.41959	17.016	1.45947	17.047	1.29188	16.985	1.50986	17.047	1.56091	17	1.58092	17.031	1.585	17.671	1.32588
17.453	1.10497	17.359	1.32737	17.375	1.17772	17.453	1.12329	17.469	1.14954	17.485	1.04708	17.438	1.15467	17.5	1.21159	17.453	1.17311	17.468	1.17225	18.124	1.05542
17.89	1.02184	17.813	1.0482	17.828	1.03187	17.922	1.00922	17.922	1.02542	17.922	1.024	17.891	1.03901	17.984	1.05445	17.906	1.04617	17.937	1.04212	18.562	0.99877
18.344	0.9969	18.25	1.00218	18.266	0.99819	18.375	1.00308	18.391	1.01022	18.391	0.99951	18.36	0.99902	18.453	1.0249	18.344	1.02147	18.39	1.02344	18.999	0.98418
18.828	0.98679	18.703	0.992	18.703	0.98802	18.812	0.97773	18.829	0.99086	18.875	0.98305	18.797	0.99845	18.922	0.9932	18.797	1.0135	18.828	0.99865	19.452	0.96907
19.265	0.9692	19.156	0.97376	19.157	0.97584	19.281	0.97292	19.282	0.98094	19.329	0.96578	19.25	0.98452	19.375	0.98219	19.266	0.98748	19.296	0.98442	19.89	0.96352
19.719	0.96351	19.594	0.97094	19.594	0.95699	19.734	0.96195	19.75	0.97414	19.813	0.96174	19.719	0.97166	19.843	0.96121	19.719	0.97839	19.734	0.97275	20.343	0.95467
20.172	0.96039	20.031	0.95553	20.032	0.96092	20.187	0.95358	20.204	0.96322	20.282	0.95962	20.172	0.95882	20.281	0.97459	20.172	0.96428	20.187	0.96208	20.796	0.9622
20.625	0.96726	20.484	0.95303	20.485	0.95694	20.64	0.95632	20.641	0.96458	20.75	0.95605	20.61	0.9637	20.765	0.95682	20.625	0.95726	20.64	0.973	21.234	0.96101
21.062	0.9564	20.922	0.96151	20.922	0.95298	21.094	0.94803	21.11	0.97014	21.204	0.96267	21.078	0.95316	21.218	0.96326	21.078	0.97408	21.093	0.96457	21.687	0.95985
21.515	0.95986	21.375	0.96851	21.375	0.96193	21.547	0.95026	21.594	0.96775	21.672	0.96648	21.531	0.96318	21.656	0.96301	21.547	0.97931	21.546	0.96069	22.14	0.9577
21.953	0.96911	21.828	0.96804	21.828	0.95888	22.015	0.96075	22.047	0.97769	22.141	0.96601	21.969	0.97163	22.125	0.97475	21.984	0.97676	22	0.96798	22.577	0.96209
22.422	0.97209	22.266	0.96934	22.266	0.96012	22.453	0.96131	22.5	0.98005	22.61	0.97663	22.422	0.97041	22.578	0.97594	22.453	0.98382	22.468	0.97375	23.031	0.96784
22.89	0.97331	22.719	0.96966	22.719	0.96576	22.906	0.96532	22.969	0.98411	23.063	0.97814	22.86	0.97906	23.015	0.98617	22.922	0.97768	22.906	0.97919	23.484	0.9761
23.328	0.98321	23.172	0.97134	23.172	0.96819	23.375	0.96793	23.438	0.97961	23.516	0.97675	23.313	0.97498	23.468	0.97498	23.359	0.97982	23.359	0.98179	23.921	0.97055
23.781	0.9876	23.609	0.98594	23.61	0.9798	23.844	0.96447	23.907	0.9865	23.969	0.98221	23.766	0.97754	23.922	0.99647	23.828	0.99166	23.796	0.98364	24.359	0.9835
24.234	0.97927	24.063	0.98647	24.063	0.9842	24.281	0.97911	24.36	0.99178	24.438	0.99393	24.219	0.97833	24.359	0.99496	24.297	0.99444	24.234	0.99612	24.812	0.98345
24.687	0.99906	24.516	0.99127	24.516	0.98686	24.75	0.98031	24.813	0.99833	24.86	0.99071	24.656	0.99195	24.812	1	24.766	0.9885	24.703	0.99449	25.249	0.98071
25.14	0.99135	24.953	0.996	24.953	0.99027	25.219	0.98743	25.282	0.99533	25.329	1	25.125	0.99067	25.265	0.98861	25.219	0.99634	25.171	0.98915	25.702	0.98571
25.594	0.99452	25.391	0.99392	25.407	0.99379	25.672	0.98919	25.75	0.9898	25.797	0.98467	25.563	1	25.703	0.99358	25.687	0.99047	25.625	0.99562	26.156	0.98283
26.047	0.99049	25.844	0.99267	25.86	1	26.125	0.98347	26.188	1	26.266	0.99347	26.031	0.98671	26.156	0.99875	26.141	1	26.109	1	26.593	0.99151
26.5	0.99938	26.281	1	26.297	0.99118	26.594	0.98422	26.641	0.99147	26.719	0.99724	26.5	0.98674	26.609	0.99593	26.578	0.9964	26.593	0.99584	27.046	0.99222
27	1	26.734	0.99347	26.75	0.98676	27.047	1	27.11	0.99719	27.172	0.99414	26.969	0.99942	27.047	0.99349	27.031	0.98192	27.062	0.99104	27.499	0.99324
27.453	0.98736	27.188	0.98519	27.203	0.99558	27.656	0.99309	27.563	0.99614	27.641	0.99155	27.406	0.98275	27.5	0.99002	27.484	0.98853	27.515	0.98993	27.937	1
27.89	0.98943	27.625	0.99725	27.641	0.98668	28.156	0.9881	28	0.99144	28.11	0.97869	27.875	0.98501	27.953	0.98944	27.922	0.98602	27.984	0.9719	28.39	0.99452
28.359	0.98763	28.078	0.98497	28.078	0.98316	28.625	0.98313	28.469	0.98878	28.579	0.97631	28.344	0.97876	28.39	0.98604	28.375	0.97032	28.437	0.98083	28.843	0.985
28.812	0.978	28.531	0.98507	28.532	0.98567	29.078	0.97245	28.907	0.97941	29.032	0.96604	28.781	0.97726	28.843	0.97629	28.828	0.9653	28.89	0.95706	29.281	0.97496
29.265	0.98357	28.969	0.98357	28.969	0.97331	29.531	0.9637	29.344	0.97022	29.469	0.95179	29.25	0.97312	29.297	0.9648	29.266	0.95013	29.343	0.93881	29.734	0.97514
29.719	0.96661	29.422	0.96786	29.422	0.96782	30	0.95459	29.813	0.96652	29.954	0.9371	29.719	0.95273	29.734	0.95556	29.719	0.94233	29.796	0.93896	30.187	0.97444
30.187	0.94893	29.875	0.95881	29.875	0.9484	30.437	0.92656	30.25	0.94219	30.438	0.92961	30.172	0.9374	30.187	0.93859	30.172	0.93137	30.25	0.9227	30.624	0.95604
30.64	0.93502	30.313	0.95235	30.313	0.93839	30.89	0.924	30.704	0.93741	30.875	0.92088	30.61	0.92024	30.64	0.92306	30.609	0.91156	30.734	0.90335	31.077	0.94588
31.094	0.91756	30.766	0.93652	30.766	0.92577	31.344	0.89185	31.157	0.92263	31.329	0.90323	31.078	0.89747	31.078	0.91392	31.062	0.90678	31.171	0.88716	31.531	0.93113
31.547	0.90115	31.219	0.92039	31.219	0.91056	31.797	0.88372	31.61	0.90088	31.813	0.87687	31.516	0.89574	31.531	0.89047	31.516	0.88219	31.64	0.8682	31.968	0.9179
31.984	0.88556	31.656	0.90951	31.657	0.89737	32.234	0.86669	32.063	0.88527	32.266	0.8616	31.985	0.87321	31.984	0.87208	31.953	0.85844	32.093	0.84856	32.421	0.89256
32.422	0.8686	32.094	0.88785	32.11	0.87094	32.703	0.85524	32.532	0.85862	32.719	0.84117	32.438	0.85173	32.422	0.85736	32.406	0.85217	32.531	0.83014	32.874	0.87991
32.89	0.85472	32.547	0.87832	32.563	0.86054	33.156	0.82983	32.969	0.84771	33.172	0.82419	32.891	0.83664	32.875	0.82483	32.859	0.83419	32.984	0.82384	33.312	0.85985
33.328	0.83351	32.984	0.85551	33	0.84924	33.609	0.80637	33.438	0.82745	33.641	0.80103	33.344	0.8228	33.328	0.82297	33.297	0.80908	33.437	0.80218	33.749	0.83835
33.765	0.81261	33.438	0.82945	33.453	0.82097	34.062	0.79014	33.907	0.80845	34.079	0.78434	33.828	0.79504	33.765	0.80285	33.734	0.78754	33.906	0.78741	34.202	0.82568
34.234	0.79024	33.891	0.80374	33.907	0.79815	34.515	0.77568	34.375	0.79075	34.563	0.76698	34.266	0.78349	34.218	0.78851	34.187	0.77526	34.343	0.75952	34.64	0.79658
34.687	0.77333	34.328	0.79331	34.344	0.78995	34.969	0.75147	34.813	0.77442	35.032	0.74222	34.719	0.76517	34.672	0.76967	34.625	0.75179	34.812	0.74519	35.093	0.78516
35.14	0.75109	34.781	0.7777	34.797	0.77094	35.437	0.73662	35.282	0.749	35.5	0.7271	35.188	0.74256	35.109	0.75014	35.078	0.73578	35.281	0.7232	35.546	0.76485
35.594	0.7372	35.234	0.75939	35.25	0.74487	35.89	0.71653	35.75	0.7365	35.954	0.69717	35.641	0.72265	35.562	0.7144	35.531	0.7161	35.75	0.71424	35.984	0.74369
36.031	0.72161	35.672	0.73983	35.688	0.7269	36.344	0.71411	36.188	0.7198	36.454	0.69874	36.094	0.71089	36.015	0.70339	35.969	0.70172	36.203	0.69556	36.437	0.72207
36.484	0.71282	36.125	0.71975	36.141	0.70923	36.797	0.69732	36.641	0.70311	36.907	0.68942	36.563	0.6994	36.453	0.70544	36.422	0.69673	36.703	0.68148	36.89	0.71728
36.937	0.68974	36.578	0.71145	36.578	0.70613	37.265	0.68265	37.125	0.69252	37.375	0.68034	37.031	0.70297	36.906	0.69649	36.875	0.69181	37.14	0.66177	37.327	0.70486
37.406	0.68054	37.016	0.70162	37.016	0.68518	37.703	0.67011	37.579	0.67494	37.829	0.66832	37.469	0.67191	37.359	0.66977	37.312	0.68299	37.609	0.66654	37.781	0.68258
37.844	0.66418	37.438	0.69339	37.453	0.67938	38.172	0.66501	38.063	0.68049	38.297	0.66072	37.953	0.65871	37.797	0.67163	37.766	0.66271	38.062	0.65832	38.234	0.67455
38.312	0.67222	37.891	0.67455	37.907	0.66498	38.64	0.66658	38.516	0.67302	38.735	0.66931	38.406	0.66371	38.25	0.66034	38.219	0.65453	38.515	0.64982	38.671	0.67113
38.765	0.67066	38.328	0.67003	38.344	0.66976	39.094	0.66001	38.954	0.66663	39.219	0.66472	38.86	0.66005	38.703	0.66444	38.656	0.66227	39	0.66163	39.109	0.66841
39.219	0.67167	38.781	0.66735	38.797	0.66467	39.547	0.66089	39.407	0.67299	39.672	0.67134	39.313	0.66703	39.14	0.66011	39.109	0.66729	39.453	0.65825	39.562	0.66215
39.672	0.66723	39.234	0.66865	39.25	0.65825	40.015	0.66804	39.86	0.67413	40.125	0.6786	39.781	0.66837	39.593	0.662	39.562	0.66569	39.921	0.66721	39.999	0.67124
40.125	0.67316	39.672	0.67418	39.688	0.67656	40.469	0.67862	40.329	0.68263	40.61	0.69711	40.235	0.66551	40.047	0.67221	40	0.66162	40.375	0.67098	40.452	0.67019
40.562	0.68409	40.125	0.67545	40.141	0.67928	40.922	0.69001	40.766	0.69569	41.094	0.7044	40.703	0.6966	40.484	0.68318	40.453	0.67641	40.859	0.69546	40.906	0.67937
41.031	0.69214	40.578	0.68186	40.594	0.6888	41.375	0.70046	41.235	0.70838	41.532	0.72126	41.156	0.69251	40.937	0.69008	40.906	0.6873	41.328	0.69108	41.343	0.68735
41.484	0.71015	41.016	0.68806	41.032	0.68916	41.828	0.71922	41.672	0.72833	42.016	0.72814	41.61	0.7094	41.39	0.69681	41.344	0.69982	41.765	0.70247	41.796	0.70886
41.922	0.72308	41.469	0.71922	41.485	0.71034	42.281	0.73144	42.125	0.72402	42.485	0.73311	42.063	0.72351	41.828	0.71934	41.797	0.70437	42.218	0.70631	42.249	0.71742
42.39	0.74177	41.922	0.72192	41.938	0.72172	42.734	0.73202	42.594	0.73642	42.954	0.72704	42.516	0.73046	42.281	0.71433	42.25	0.71525	42.703	0.70979	42.687	0.73524
42.844	0.74609	42.359	0.72758	42.375	0.73191	43.172	0.73423	43.063	0.72747	43.407	0.71218	42.969	0.72381	42.734	0.72463	42.687	0.71549	43.14	0.7189	43.14	0.75478
43.297	0.7489	42.813	0.73978	42.828	0.73235	43.625	0.71661	43.516	0.72308	43.86	0.62951	43.422	0.71729	43.172	0.71712	43.141	0.7121	43.625	0.68258	43.593	0.75172
43.765	0.69526	43.266	0.73791	43.282	0.74019	44.094	0.62483	43.985	0.65149	44.329	0.48952	43.891	0.66283	43.625	0.70201	43.594	0.6949	44.078	0.60151	44.031	0.74337
44.219	0.59514	43.703	0.72448	43.719	0.69627	44.531	0.49221	44.438	0.52317	44.766	0.36393	44.328	0.54393	44.078	0.63573	44.031	0.61976	44.546	0.45882	44.468	0.67501
44.672	0.44471	44.156	0.64419	44.157	0.60495	45	0.34992	44.907	0.38585	45.25	0.27995	44.766	0.41254	44.515	0.52203	44.469	0.49825	44.984	0.33734	44.921	0.55444
45.14	0.32228	44.609	0.52909	44.61	0.46318	45.453	0.28525	45.36	0.29981	45.735	0.27789	45.235	0.30703	44.968	0.38965	44.922	0.36833	45.468	0.27292	45.359	0.40479
45.609	0.27863	45.047	0.38802	45.047	0.35168	45.906	0.27698	45.829	0.28048	46.188	0.28736	45.703	0.28061	45.422	0.29991	45.359	0.28556	45.921	0.27082	45.812	0.31118
46.047	0.28538	45.484	0.29843	45.5	0.27978	46.344	0.28102	46.282	0.27856	46.672	0.29392	46.141	0.27823	45.859	0.27755	45.812	0.28498	46.39	0.28651	46.265	0.28258
46.5	0.291	45.938	0.27803	45.953	0.27634	46.812	0.28729	46.766	0.28903	47.125	0.30117	46.61	0.28652	46.312	0.28159	46.266	0.28264	46.843	0.29199	46.702	0.28487
46.969	0.28862	46.375	0.27933	46.391	0.28223	47.25	0.29056	47.219	0.29448	47.594	0.29882	47.047	0.29322	46.765	0.28615	46.703	0.28491	47.296	0.29608	47.156	0.28948
47.422	0.28929	46.828	0.2845	46.844	0.29183	47.703	0.29532	47.657	0.29759	48.079	0.30294	47.485	0.29502	47.203	0.29334	47.156	0.30337	47.765	0.30454	47.609	0.29071
47.859	0.2922	47.281	0.28946	47.297	0.29599	48.156	0.29407	48.125	0.30126	48.563	0.29708	47.953	0.30091	47.656	0.2926	47.609	0.30001	48.25	0.29785	48.046	0.29233
48.312	0.29321	47.719	0.29711	47.735	0.29612	48.609	0.28966	48.579	0.29117	49	0.29	48.422	0.30173	48.109	0.29728	48.047	0.30866	48.703	0.29295	48.499	0.28973
48.765	0.28797	48.172	0.29468	48.188	0.29923	49.047	0.27802	49.016	0.2907	49.454	0.27116	48.875	0.29639	48.547	0.30617	48.484	0.28882	49.171	0.28035	48.952	0.28971
49.219	0.27587	48.625	0.29076	48.641	0.28495	49.515	0.27427	49.485	0.27811	49.938	0.25914	49.328	0.27917	49	0.29074	48.937	0.2917	49.64	0.26563	49.39	0.28573
49.687	0.27008	49.063	0.28285	49.078	0.28226	49.969	0.26178	49.969	0.26628	50.375	0.25197	49.781	0.27049	49.453	0.28021	49.375	0.27392	50.125	0.25848	49.843	0.2748
50.125	0.26025	49.5	0.28015	49.532	0.27367	50.406	0.2486	50.407	0.26247	50.829	0.24399	50.235	0.26153	49.89	0.26854	49.828	0.26219	50.562	0.24866	50.296	0.26437
50.578	0.24939	49.953	0.26442	49.985	0.26136	50.89	0.25124	50.86	0.25325	51.297	0.24878	50.703	0.25141	50.343	0.26	50.281	0.25594	51.031	0.24318	50.734	0.25928
51.047	0.24759	50.391	0.25777	50.422	0.25311	51.359	0.24419	51.329	0.24611	51.766	0.23807	51.156	0.24077	50.797	0.249	50.719	0.24828	51.484	0.23635	51.187	0.24467
51.5	0.24211	50.844	0.24686	50.86	0.24825	51.797	0.24021	51.797	0.24319	52.204	0.23081	51.594	0.24257	51.234	0.24252	51.172	0.24034	51.921	0.23048	51.64	0.24376
51.937	0.23719	51.297	0.24556	51.313	0.24375	52.25	0.23489	52.235	0.23297	52.688	0.22957	52.063	0.2337	51.687	0.23697	51.625	0.24065	52.359	0.22208	52.077	0.23732
52.39	0.23061	51.734	0.23521	51.75	0.23795	52.719	0.23086	52.719	0.22814	53.172	0.22594	52.531	0.2288	52.14	0.23742	52.062	0.22959	52.812	0.21792	52.531	0.23803
52.844	0.22833	52.188	0.23531	52.203	0.23312	53.172	0.22323	53.204	0.2258	53.61	0.21737	52.985	0.22563	52.578	0.2259	52.516	0.23142	53.25	0.22233	52.984	0.23141
53.297	0.22136	52.641	0.23268	52.657	0.23079	53.625	0.22278	53.672	0.22894	54.063	0.21494	53.422	0.22169	53.031	0.22725	52.969	0.22603	53.687	0.21561	53.421	0.22819
53.765	0.22333	53.078	0.22418	53.094	0.22694	54.094	0.21465	54.125	0.21622	54.532	0.21302	53.891	0.21886	53.484	0.2249	53.406	0.22104	54.14	0.21234	53.874	0.22136
54.219	0.21591	53.531	0.22363	53.547	0.22443	54.547	0.20992	54.594	0.20886	54.985	0.20826	54.328	0.2113	53.922	0.21784	53.859	0.21812	54.578	0.20508	54.327	0.21892
54.656	0.21202	53.984	0.21567	54	0.21294	55.031	0.20572	55.032	0.20697	55.469	0.20167	54.766	0.20167	54.375	0.21518	54.312	0.20954	55.015	0.20625	54.765	0.21068
55.125	0.20308	54.422	0.21094	54.438	0.20953	55.484	0.20349	55.5	0.20527	55.922	0.19857	55.235	0.20137	54.828	0.21117	54.75	0.20228	55.468	0.19697	55.202	0.20815
55.609	0.19979	54.875	0.20784	54.891	0.20811	55.937	0.19745	55.954	0.19836	56.36	0.19935	55.688	0.19941	55.265	0.20206	55.187	0.20523	55.906	0.19373	55.656	0.20728
56.047	0.19731	55.328	0.20219	55.344	0.20464	56.39	0.19562	56.407	0.19438	56.813	0.19584	56.125	0.19692	55.718	0.20232	55.641	0.20557	56.343	0.19238	56.093	0.20477
56.5	0.19727	55.766	0.20127	55.782	0.19768	56.844	0.1995	56.875	0.19699	57.297	0.19299	56.61	0.19777	56.172	0.20097	56.078	0.19868	56.796	0.1943	56.546	0.19998
56.953	0.19472	56.219	0.20089	56.235	0.2004	57.297	0.1914	57.36	0.19099	57.735	0.19294	57.063	0.19231	56.609	0.19632	56.531	0.19594	57.234	0.19338	56.999	0.19895
57.39	0.19395	56.672	0.19951	56.688	0.19629	57.75	0.18786	57.813	0.19502	58.188	0.19288	57.5	0.19542	57.062	0.19619	56.984	0.19692	57.671	0.18658	57.437	0.19112
57.844	0.19085	57.109	0.19609	57.125	0.19499	58.219	0.1902	58.282	0.1921	58.672	0.19343	57.969	0.1949	57.515	0.19349	57.422	0.18684	58.125	0.18865	57.89	0.19541
58.297	0.18963	57.563	0.19219	57.563	0.19153	58.656	0.1897	58.766	0.18688	59.11	0.18736	58.406	0.19082	57.953	0.18804	57.875	0.1938	58.562	0.18626	58.343	0.19477
58.734	0.18821	58.016	0.19176	58.016	0.19538	59.125	0.19299	59.25	0.1871	59.547	0.18632	58.86	0.19198	58.406	0.19128	58.328	0.1899	59.015	0.18715	58.781	0.18925
59.187	0.18823	58.453	0.18873	58.453	0.18804	59.578	0.18451	59.688	0.18983	60.032	0.1887	59.313	0.18719	58.859	0.18881	58.766	0.19095	59.468	0.18366	59.234	0.18799
59.64	0.18924	58.906	0.18766	58.907	0.18563	60.062	0.18276	60.235	0.18391	60.5	0.1882	59.766	0.1892	59.297	0.18599	59.219	0.18545	59.906	0.18512	59.687	0.18589
60.078	0.18718	59.359	0.18768	59.36	0.18879	60.5	0.18959	60.704	0.18719	60.938	0.18855	60.219	0.18683	59.75	0.18653	59.672	0.18444	60.359	0.18455	60.124	0.1885
60.531	0.19054	59.797	0.18894	59.797	0.18798	60.969	0.18648	61.172	0.1896	61.422	0.19041	60.719	0.18978	60.203	0.18538	60.109	0.19007	60.812	0.19202	60.577	0.18882
60.984	0.18658	60.25	0.18421	60.25	0.18597	61.422	0.18446	61.61	0.18641	61.875	0.18754	61.203	0.18561	60.64	0.19073	60.562	0.18437	61.25	0.1868	61.031	0.18605
61.422	0.18881	60.703	0.18428	60.703	0.18752	61.89	0.18515	62.094	0.18974	62.344	0.18669	61.641	0.18972	61.093	0.18887	61.016	0.18196	61.703	0.18416	61.468	0.18498
61.875	0.18631	61.141	0.18323	61.141	0.18589	62.359	0.18714	62.563	0.18688	62.797	0.18786	62.11	0.18436	61.547	0.18987	61.453	0.18545	62.156	0.1832	61.906	0.18987
62.328	0.18694	61.578	0.18568	61.594	0.1871	62.828	0.18321	63.063	0.18616	63.266	0.18913	62.578	0.18643	61.984	0.18884	61.906	0.18369	62.593	0.18879	62.359	0.18325
62.765	0.18557	62.031	0.18418	62.047	0.18335	63.265	0.18398	63.516	0.18641	63.735	0.184	63.016	0.18637	62.437	0.19163	62.359	0.18881	63.046	0.18961	62.796	0.18347
63.219	0.1891	62.469	0.18436	62.485	0.19047	63.719	0.18329	64	0.18758	64.188	0.19253	63.485	0.18485	62.89	0.18615	62.797	0.18535	63.5	0.18516	63.249	0.18617
63.672	0.18667	62.922	0.18586	62.938	0.18747	64.172	0.18985	64.438	0.19383	64.641	0.18902	63.938	0.18789	63.328	0.19073	63.25	0.18573	63.937	0.19295	63.702	0.18811
64.109	0.19028	63.375	0.18613	63.391	0.1893	64.625	0.19094	64.907	0.18802	65.094	0.19439	64.406	0.19149	63.781	0.19272	63.703	0.18722	64.39	0.19128	64.14	0.19119
64.562	0.19107	63.813	0.18791	63.828	0.18578	65.078	0.1915	65.36	0.19247	65.563	0.20077	64.86	0.19378	64.234	0.18964	64.125	0.19651	64.843	0.19064	64.593	0.1905
65.015	0.19133	64.266	0.18833	64.282	0.19065	65.547	0.19445	65.829	0.19966	66.063	0.19709	65.313	0.1932	64.672	0.18769	64.578	0.18895	65.281	0.19572	65.046	0.19199
65.453	0.1964	64.719	0.19294	64.735	0.1916	65.984	0.19844	66.282	0.20124	66.5	0.20513	65.766	0.19734	65.109	0.19381	65.031	0.19312	65.734	0.19419	65.484	0.19379
65.906	0.19743	65.156	0.18703	65.172	0.19018	66.437	0.20208	66.766	0.20211	66.938	0.20513	66.203	0.19917	65.562	0.1977	65.469	0.19743	66.187	0.19971	65.921	0.19025
66.359	0.1977	65.609	0.19221	65.625	0.19533	66.922	0.20556	67.219	0.20577	67.422	0.20989	66.656	0.20216	66	0.20135	65.906	0.20109	66.625	0.20536	66.374	0.19797
66.797	0.20022	66.063	0.19504	66.078	0.20249	67.375	0.20439	67.688	0.20608	67.875	0.20765	67.11	0.20441	66.468	0.20113	66.359	0.19957	67.062	0.2102	66.812	0.19651
67.25	0.20642	66.5	0.19939	66.516	0.2012	67.812	0.20896	68.172	0.21019	68.344	0.21682	67.578	0.21014	66.953	0.20424	66.797	0.20242	67.515	0.2112	67.265	0.20628
67.703	0.20719	66.953	0.20647	66.969	0.20192	68.265	0.21093	68.657	0.21594	68.797	0.21813	68.031	0.21246	67.422	0.21104	67.25	0.20699	67.953	0.215	67.718	0.20463
68.14	0.20772	67.406	0.20802	67.422	0.20702	68.719	0.21892	69.094	0.21377	69.282	0.21325	68.469	0.21578	67.89	0.20889	67.703	0.20971	68.406	0.21412	68.156	0.2068
68.594	0.21641	67.844	0.20704	67.86	0.20567	69.172	0.21927	69.547	0.22041	69.719	0.21767	68.922	0.21447	68.359	0.21682	68.141	0.21049	68.859	0.21757	68.609	0.20982
69.047	0.21495	68.297	0.20977	68.297	0.20984	69.625	0.21818	70	0.21766	70.172	0.21386	69.375	0.21782	68.797	0.21406	68.594	0.21358	69.296	0.21561	69.062	0.21354
69.484	0.21764	68.75	0.214	68.75	0.21605	70.078	0.21789	70.469	0.21616	70.625	0.21421	69.828	0.21615	69.234	0.21987	69.047	0.21826	69.75	0.2244	69.499	0.21719
69.937	0.21624	69.188	0.21555	69.188	0.21618	70.547	0.21425	70.907	0.21455	71.094	0.20817	70.281	0.22105	69.718	0.21653	69.484	0.21537	70.203	0.22023	69.937	0.21922
70.39	0.21418	69.625	0.21257	69.641	0.21488	71.015	0.21249	71.36	0.21063	71.547	0.20228	70.75	0.21209	70.187	0.21878	69.937	0.22392	70.64	0.21739	70.39	0.22105
70.828	0.2198	70.078	0.21785	70.094	0.21465	71.453	0.20814	71.829	0.20441	72.032	0.19433	71.203	0.20892	70.656	0.21698	70.391	0.21704	71.093	0.21579	70.827	0.21404
71.281	0.20993	70.516	0.21775	70.532	0.21302	71.906	0.2037	72.282	0.19838	72.469	0.18626	71.656	0.20563	71.109	0.21419	70.828	0.21541	71.546	0.206	71.281	0.21411
71.734	0.20728	70.969	0.20964	70.985	0.21385	72.375	0.1987	72.75	0.18877	72.907	0.18867	72.11	0.20085	71.593	0.20424	71.281	0.21656	71.984	0.19786	71.734	0.21349
72.172	0.19962	71.422	0.21365	71.438	0.20857	72.844	0.18797	73.25	0.18099	73.36	0.17564	72.578	0.1918	72.047	0.19256	71.734	0.20591	72.421	0.19331	72.171	0.20826
72.625	0.18958	71.859	0.20602	71.875	0.20443	73.281	0.17808	73.719	0.17355	73.829	0.16867	73.016	0.18223	72.531	0.19507	72.172	0.19668	72.875	0.18601	72.624	0.20356
73.078	0.18403	72.313	0.20509	72.328	0.19714	73.734	0.16873	74.188	0.16485	74.297	0.15958	73.531	0.17589	72.984	0.18599	72.625	0.1903	73.312	0.17523	73.077	0.19521
73.515	0.17819	72.766	0.19269	72.782	0.19303	74.203	0.1615	74.641	0.15727	74.766	0.14606	74	0.16388	73.453	0.17739	73.078	0.17928	73.765	0.16759	73.515	0.18498
73.969	0.17183	73.203	0.18929	73.219	0.18139	74.656	0.15736	75.079	0.14807	75.235	0.13993	74.469	0.1594	73.89	0.17174	73.516	0.17721	74.218	0.15869	73.968	0.17768
74.422	0.15974	73.656	0.17765	73.672	0.1736	75.094	0.14548	75.532	0.13893	75.672	0.1321	74.922	0.14766	74.343	0.16189	73.953	0.16544	74.656	0.1535	74.421	0.17035
74.859	0.15564	74.109	0.16605	74.125	0.16326	75.562	0.1369	75.985	0.13276	76.157	0.12394	75.391	0.13745	74.812	0.15438	74.406	0.15618	75.109	0.1398	74.859	0.1646
75.312	0.14259	74.547	0.16407	74.563	0.15723	76.015	0.12943	76.422	0.12262	76.61	0.11909	75.844	0.13169	75.281	0.14299	74.844	0.15014	75.562	0.13895	75.312	0.15414
75.765	0.13462	75	0.15222	75	0.15162	76.453	0.12627	76.875	0.12304	77.079	0.10954	76.313	0.11801	75.734	0.13045	75.297	0.138	76	0.12629	75.765	0.14629
76.203	0.12724	75.453	0.14379	75.453	0.14316	76.906	0.11559	77.329	0.1099	77.547	0.10002	76.766	0.12011	76.203	0.13055	75.75	0.13447	76.453	0.12102	76.202	0.13693
76.64	0.12006	75.891	0.13579	75.891	0.13644	77.359	0.10732	77.766	0.10118	78.032	0.08258	77.219	0.11009	76.656	0.12285	76.187	0.12497	76.906	0.11248	76.64	0.13061
77.094	0.11386	76.344	0.12976	76.344	0.12459	77.797	0.09603	78.219	0.08329	78.469	0.07213	77.688	0.10201	77.14	0.11264	76.641	0.11924	77.343	0.10796	77.093	0.12292
77.531	0.1037	76.797	0.1216	76.797	0.12097	78.25	0.08285	78.672	0.07179	78.954	0.04415	78.172	0.08357	77.593	0.10591	77.094	0.11232	77.796	0.09402	77.531	0.11947
77.984	0.09184	77.234	0.1164	77.235	0.11166	78.687	0.07233	79.11	0.04928	79.454	0.02917	78.625	0.07049	78.062	0.0914	77.531	0.10479	78.25	0.07965	77.984	0.10787
78.437	0.07725	77.672	0.1054	77.688	0.10263	79.125	0.0482	79.563	0.03117	79.922	0.0247	79.063	0.04934	78.515	0.07937	77.969	0.08735	78.687	0.07083	78.437	0.0937
78.875	0.06459	78.125	0.09227	78.141	0.08861	79.594	0.03141	80.016	0.0267	80.36	0.01768	79.531	0.03142	79	0.06057	78.422	0.07453	79.14	0.04297	78.874	0.08108
79.328	0.03442	78.563	0.07844	78.578	0.07296	80.031	0.02716	80.454	0.02328	80.844	0.0025	80.016	0.02703	79.437	0.03536	78.859	0.06276	79.593	0.02853	79.327	0.07055
79.781	0.03065	79.016	0.06751	79.032	0.05504	80.484	0.02397	80.907	0.00386	81.313	0.00116	80.438	0.02063	79.922	0.02846	79.312	0.03463	80.031	0.02497	79.781	0.03908
80.219	0.02695	79.469	0.03902	79.485	0.03277	80.953	0.00298	81.36	0.00144	81.782	0.000754673	80.906	0.00302	80.375	0.02425	79.766	0.02792	80.484	0.01985	80.218	0.03084
80.672	0.01105	79.906	0.03064	79.922	0.02876	81.406	0.00157	81.797	0.00122	82.235	0.000551492	81.391	0.0018	80.843	0.00873	80.203	0.02565	80.937	0.00228	80.671	0.02789
81.125	0.00199	80.359	0.02799	80.375	0.02416	81.844	0.00112	82.25	0.000527836	82.719	0.000609544	81.844	0.000853372	81.281	0.0018	80.656	0.01096	81.375	0.00125	81.124	0.01664
81.562	0.00113	80.813	0.01448	80.828	0.00554	82.312	0.000478291	82.704	0.000555617	83.172	0.000522466	82.281	0.0011	81.765	0.00112	81.109	0.00224	81.828	0.00139	81.562	0.00251
82.015	0.00113	81.25	0.00198	81.266	0.00171	82.765	0.000584578	83.141	0.000500056	83.657	0.000319285	82.766	0.000853372	82.234	0.000769996	81.547	0.00176	82.281	0.000782612	82.015	0.000981511
82.469	0.000552499	81.703	0.000925416	81.719	0.00111	83.219	0.000531434	83.594	0.000361151	84.125	0.000145129	83.235	0.000518119	82.703	0.000673746	82	0.00112	82.718	0.000569172	82.468	0.000890208
82.906	0.000528478	82.156	0.00123	82.172	0.000672478	83.687	0.000398576	84.047	0.000444494	84.563	0.000435388	83.703	0.000426686	83.156	0.000513331	82.453	0.000440992	83.171	0.00021344	82.906	0.000684775
83.359	0.000432391	82.594	0.000425191	82.61	0.000698342	84.14	0.000451719	84.485	0.000194466	85.016	0.000319285	84.156	0.000365731	83.64	0.000513331	82.891	0.000407069	83.625	0.000462452	83.359	0.000433691
83.812	0.000336304	83.047	0.000500225	83.047	0.000387968	84.578	0.000637721	84.938	0.000194466	85.5	0.000319285	84.625	0.000548597	84.109	0.000513331	83.344	0.000542759	84.062	0.000320159	83.812	0.000570646
84.25	0.000336304	83.5	0.000375169	83.5	0.000491426	85.031	0.00015943	85.391	0.000444494	85.938	0.000261233	85.078	0.000396209	84.593	0.000256665	83.797	0.000339225	84.5	0.00010672	84.249	0.000410865
84.703	0.000336304	83.938	0.000450203	83.938	0.000387968	85.469	0.000318861	85.829	0.000361151	86.391	0.000290259	85.531	0.000213343	85.047	0.000384998	84.234	0.000576682	84.953	0.000462452	84.702	0.000296736
85.156	0.000384347	84.391	0.00040018	84.391	0.000336239	85.906	0.000212574	86.282	0.000166685	86.844	0.000203181	86.016	0.000274298	85.484	0.000128333	84.687	0.000305302	85.39	0.000177866	85.156	0.000410865
85.594	0.00014413	84.844	0.00040018	84.844	0.000336239	86.359	0.000239145	86.735	0.000138904	87.297	0.000203181	86.469	0.00012191	85.953	0.000128333	85.141	0.000305302	85.843	0.000177866	85.593	0.000388039
86.031	0.000216195	85.281	0.00040018	85.282	0.00051729	86.797	0.000239145	87.172	0.000194466	87.735	0.000203181	86.953	9.14328e-05	86.406	0.000192499	85.578	0.000373147	86.296	0.000320159	86.046	0.000251084
86.484	0.000264239	85.734	0.00020009	85.719	0.000155187	87.234	0.000239145	87.625	0.000222247	88.204	5.80518e-05	87.406	0.000152388	86.859	0.000192499	86.016	0.000237457	86.734	0.000320159	86.499	0.000251084
86.922	0.000120109	86.188	0.000325146	86.172	0.00028451	87.687	0.000186002	88.079	0.000277809	88.672	0.000232207	87.891	0.000152388	87.297	0.000256665	86.469	0.000169612	87.187	0.000142293	86.937	0.000228258
87.375	0.00014413	86.625	0.000100045	86.61	0.000206916	88.125	0.000239145	88.516	0.000111123	89.11	0.000261233	88.328	0.000213343	87.781	0.000128333	86.906	0.00013569	87.64	3.55733e-05	87.374	0.000228258
87.828	0.000264239	87.063	0.000150068	87.063	7.75936e-05	88.562	0.000239145	88.969	0.000166685	89.579	0.000145129	88.781	0.000182866	88.218	0.000160416	87.359	0.000101767	88.078	0.000142293	87.827	0.000114129
88.265	0.000120109	87.516	0.000225101	87.516	0.000103458			89.422	0.000111123	90.063	0.000203181	89.219	0.000152388	88.687	9.62495e-05	87.812	6.78449e-05	88.515	0.00010672	88.265	0.000114129
88.719	0.000168152	87.953	0.000150068	87.953	0.000103458			89.86	0.000166685	90.5	0.000232207	89.656	0.000152388	89.156	0.000320832	88.25	0.000237457	88.968	7.11465e-05	88.718	0.000136955
89.172	0.000264239	88.406	0.000275124	88.407	0.000129323			90.297	0.000138904	90.938	0.000290259	90.11	0.000182866	89.64	6.41663e-05	88.703	0.000169612	89.39	0.000284586
89.609	0.00014413	88.859	0.000175079	88.86	5.1729e-05			90.75	0.000222247	91.407	0.000261233			90.078	0.000320832	89.156	0.00013569	89.843	7.11465e-05
90.062	0.000120109	89.297	0.000325146	89.297	0.000181052			91.188	0.00030559	91.844	0.000203181			90.547	0.000128333	89.594	0.00013569	90.296	0.000249013
90.515	0.000120109	89.75	0.000125056	89.75	0.000232781			91.641	0.000166685	92.313	0.000174155			91.031	9.62495e-05	90.047	0.000203535	90.734	7.11465e-05
90.953	0.00014413	90.203	0.000425191	90.203	0.000181052					92.766	0.000406362			91.5	9.62495e-05	90.5	0.000203535	91.187	0.000177866
91.406	0.000288261	90.641	0.000150068	90.641	0.000232781					93.204	0.000116104			91.953	0.000320832	90.937	0.000305302	91.64	0.000177866
91.859	0.000120109	91.094	5.00225e-05	91.094	0.000129323					93.657	0.000174155			92.406	0.000224582	91.391	0.00013569	92.078	0.000177866
92.281	9.60869e-05	91.547	0.000275124	91.547	0.000232781					94.11	0.000203181			92.843	0.000224582	91.844	0.000169612	92.531	0.000320159
92.734	0.000168152	91.984	7.50338e-05	91.985	0.00028451					94.547	0.000145129			93.281	0.000160416	92.281	0.00027138	92.984	0.00010672
93.187	4.80434e-05	92.438	0.000100045	92.438	0.000258645					95	0.000203181			93.734	0.000320832	92.734	0.000203535	93.421	0.000284586
93.625	0.000120109	92.891	0.000300135	92.891	0.00028451					95.454	0.000145129			94.172	0.000128333	93.187	0.000203535	93.875	0.000142293
94.078	0.000312282	93.328	0.000300135	93.328	0.000181052					95.891	0.000174155			94.609	3.20832e-05	93.625	0.000169612	94.328	0.000142293
94.531	0.000168152	93.781	0.000250113	93.782	0.000129323					96.344	0.000116104			95.062	0.000128333	94.078	0.000169612	94.765	0.000142293
94.969	0.00014413	94.234	0.000250113	94.235	0.00028451					96.797	0.000116104			95.5	0.000128333	94.531	0.000203535	95.218	0.000142293
95.422	0.000168152	94.672	0.000225101	94.672	0.000155187					97.235	2.90259e-05			95.937	0.000128333	94.984	0.000169612	95.671	0.000177866
95.875	0.000216195	95.125	0.000225101	95.125	0.000310374					97.688	0.000145129			96.39	0.000128333	95.422	0.00027138	96.109	0.000142293
96.312	4.80434e-05	95.578	0.000125056	95.578	0.000129323					98.141	0.000203181			96.828	0.000160416			96.562	0.000177866
96.765	0.000168152	96.016	0.000275124	96.016	0.000129323					98.579	0.000145129			97.281	0.000128333			97.015	0.000177866
97.219	0.000192174	96.469	0.000175079	96.469	0.000181052					99.032	0.000232207			97.734	0.000224582			97.453	0.000177866
97.656	0.000240217	96.922	0.000275124	96.922	0.000129323					99.485	0.000203181							97.906	3.55733e-05
98.109	0.000288261	97.359	0.00020009	97.36	0.000232781					99.922	0.000174155							98.359	0.00021344
98.562	0.000168152	97.813	0.000250113	97.813	0.000206916					100.375	2.90259e-05							98.796	0.000249013
99	0.000288261	98.266	0.00020009	98.266	0.000103458					100.829	0.000174155							99.25	0.000249013
99.453	0.000264239	98.703	0.000250113	98.703	5.1729e-05					101.266	0.000203181							99.703	0.000142293
99.906	0.000288261	99.141	0.00020009	99.141	0.000155187					101.719	0.000145129							100.14	0.000249013
100.344	0.000120109	99.594	0.000125056	99.594	0.000155187					102.172	0.000261233							100.578	0.000142293
100.781	0.000192174	100.031	0.000150068	100.032	0.000103458					102.61	0.000232207							101.031	0.00021344
101.234	9.60869e-05	100.484	0.000225101	100.485	0.000232781					103.063	0.000203181
101.672	9.60869e-05	100.938	0.000225101	100.938	0.000129323					103.516	0.000232207
102.125	0.000216195	101.375	0.00020009	101.375	0.000103458					103.954	0.000203181
102.578	0.000168152	101.828	0.000125056	101.828	0.000103458					104.422	8.70777e-05
103.015	0.00014413	102.281	0.000250113	102.282	0.000129323					104.875	0.000203181
103.469	0.00014413	102.719	0.000175079	102.719	0.000103458					105.313	0.000174155
103.922	0.000216195	103.172	0.000100045	103.157	0.000155187					105.75	0.000232207
104.359	0.000168152	103.625	0.000100045	103.61	0.000206916
104.812	0.000168152	104.047	7.50338e-05	104.047	0.000206916
105.265	0.00014413	104.484	0.000300135	104.485	0.000129323
105.703	9.60869e-05	104.938	0.000125056	104.938	0.00028451
106.156	0.000216195	105.375	0.000125056	105.375	0.000206916
106.609	0.000216195	105.828	0.000225101	105.828	0.000206916
107.047	0.000312282	106.281	0.000175079
107.484	0.000288261	106.719	5.00225e-05
107.937	7.20651e-05	107.172	0.000150068
108.375	7.20651e-05	107.625	0.00020009
108.828	0.00014413	108.063	0.000175079
109.281	0.000168152	108.516	0.000250113
109.719	0.000240217	108.969	5.00225e-05
110.172	9.60869e-05	109.406	0.00020009
110.625	0.000168152	109.859	0.000125056
111.062	7.20651e-05	110.313	0.000225101
111.515	9.60869e-05	110.75	7.50338e-05
111.969	0.00014413	111.203	0.000175079
112.406	0.000264239	111.656	0.000250113
112.859	7.20651e-05	112.094	0.000150068
113.312	0.000120109	112.531	7.50338e-05
113.75	9.60869e-05	112.984	0.000100045
114.203	0.000168152	113.422	0.000175079
114.656	0.000336304	113.875	0.00020009
115.094	7.20651e-05	114.328	0.00020009
115.547	0.00014413	114.766	0.000375169
116	0.000216195	115.219	0.000175079
116.437	0.00014413	115.672	0.000150068
116.875	2.40217e-05	116.109	7.50338e-05
117.328	0.000192174	116.563	0.00020009
117.765	0.000240217	117.016	0.000125056
		117.453	0.000125056
		117.906	0.000150068
		118.359	0.000125056
		118.797	7.50338e-05
		119.25	0.000225101
		119.703	0.000125056
		120.141	0.000225101
		120.578	0.000225101
		121.031	2.50113e-05
		121.469	0.000150068
		121.922	0.000100045
		122.375	0.000175079
		122.813	7.50338e-05
		123.266	0.000125056
		123.719	0.000150068
		124.156	0.000175079
		124.609	0.00020009
		125.063	0.000150068
		125.5	0.000275124
		125.953	7.50338e-05
		126.406	5.00225e-05
		126.844	0.000175079
		127.297	0.00020009
		127.75	0.000150068
		128.188	0.000125056
		128.641	0.000225101
		129.094	0.000175079
		129.531	0.000225101
		129.984	0.000100045
		130.438	0.000150068
		130.875	0.000150068
		131.313	0.000250113
		131.766	0.000175079
		132.203	0.000150068
		132.656	2.50113e-05
		133.109	0.000125056
		133.547	0.000175079
		134	0.000225101
		134.453	0.00020009
		134.891	0.000175079
		135.344	0.000125056
		135.797	0.000325146
		136.234	0.000250113
		136.688	0.000225101
		137.141	5.00225e-05
		137.578	0.000225101
		138.016	0.000175079
		138.469	0.000375169
		138.906	0.000150068
		139.359	0.000225101
		139.813	0.000150068
		140.25	0.000275124
		140.703	0.000225101
		141.156	0.000300135
		141.594	0.000300135
		142.047	0.000175079
		142.5	0.000275124
		142.938	0.000125056
		143.391	0.000250113
		143.844	0.000125056
		144.281	0.000250113
		144.734	0.000150068
		145.188	0.000225101
		145.625	0.00020009
		146.078	0.000150068
		146.531	5.00225e-05
		146.969	0.000175079
		147.422	0.000275124
		147.875	0.00020009
		148.313	7.50338e-05
		148.766	0.000125056
		149.219	0.000100045
		149.656	0.000100045
		150.094	0.000275124
		150.547	0.000225101
		150.984	0.000150068
		151.438	0.000175079
		151.891	0.00020009
		152.328	0.000225101
		152.781	0.000150068
		153.234	0.00020009
		153.672	0.00020009
		154.125	0.00020009
		154.578	0.000250113
		155.016	0.000125056
		155.469	0.000225101
		155.922	0.00020009
		156.359	0.000125056
		156.797	0.000150068
		157.25	0.000275124
		157.688	0.000100045
		158.141	0.000225101
		158.594	7.50338e-05
		159.031	0.000300135
		159.484	0.000125056
		159.938	0.00020009
		160.375	5.00225e-05
		160.828	0.000300135
		161.281	0.00020009
		161.719	7.50338e-05
		162.172	0.000225101
		162.625	0.000175079
		163.063	0.000175079
		163.516	0.000225101
		163.969	0.000250113
		164.406	7.50338e-05
		164.859	0.000375169
		165.313	0.000150068
		165.75	0.000250113
		166.188	0.000100045
		166.641	0.000150068
		167.078	0.000250113
		167.531	0.000150068
		167.984	0.000275124
		168.422	0.000275124

## Sheet: Fig. 2c
c Temperature‑dependent angular response of hollow curved gold gratings confirming absence of measurable diffraction‑angle shifts.
Angle (°)	Fluorescence intensity (a.u.)	Angle (°)	Fluorescence intensity (a.u.)	Angle (°)	Fluorescence intensity (a.u.)	Angle (°)	Fluorescence intensity (a.u.)	Angle (°)	Fluorescence intensity (a.u.)	Angle (°)	Fluorescence intensity (a.u.)	Angle (°)	Fluorescence intensity (a.u.)	Angle (°)	Fluorescence intensity (a.u.)	Angle (°)	Fluorescence intensity (a.u.)	Angle (°)	Fluorescence intensity (a.u.)	Angle (°)	Fluorescence intensity (a.u.)
0	0.91495	0	0.90417	0	0.91391	0	0.9224	0	0.93292	0	0.92265	0	0.90988	0	0.91701	0.8	1.01889	0.8	1.03645	0.378	1.06638
0.407	0.91492	0.407	0.90593	0.407	0.9154	0.407	0.92305	0.406	0.93002	0.406	0.9208	0.406	0.91122	0.406	0.91504	1.206	1.01738	1.206	1.03611	0.784	1.06811
0.797	0.91457	0.797	0.90683	0.797	0.91568	0.797	0.92212	0.797	0.93073	0.797	0.92141	0.797	0.91069	0.796	0.91627	1.597	1.0172	1.596	1.03476	1.175	1.06627
1.188	0.9153	1.188	0.9065	1.188	0.91589	1.188	0.92134	1.188	0.93048	1.187	0.92158	1.187	0.9109	1.187	0.91695	1.988	1.01716	1.987	1.0347	1.566	1.06585
1.579	0.91536	1.563	0.90616	1.563	0.91557	1.578	0.92074	1.578	0.93037	1.578	0.92075	1.578	0.91202	1.578	0.91903	2.378	1.0164	2.378	1.03298	1.956	1.06435
1.969	0.91544	1.985	0.9052	1.985	0.91484	1.969	0.92078	1.969	0.92993	1.968	0.92031	1.969	0.91254	1.968	0.91936	2.769	1.01699	2.768	1.03309	2.347	1.06336
2.36	0.91422	2.36	0.90433	2.36	0.91423	2.36	0.9213	2.36	0.92919	2.359	0.91947	2.359	0.91315	2.359	0.92042	3.16	1.0174	3.159	1.03312	2.738	1.06564
2.75	0.91522	2.75	0.90324	2.75	0.91354	2.75	0.92179	2.75	0.9294	2.75	0.91938	2.75	0.91382	2.75	0.92171	3.55	1.01867	3.55	1.03458	3.128	1.06627
3.141	0.9156	3.141	0.90351	3.141	0.91323	3.141	0.92289	3.141	0.92851	3.14	0.91804	3.14	0.91307	3.14	0.92104	3.941	1.01836	3.94	1.03541	3.519	1.06724
3.547	0.91515	3.532	0.90275	3.532	0.91298	3.532	0.92301	3.531	0.93029	3.531	0.91912	3.531	0.91112	3.531	0.9206	4.331	1.01939	4.331	1.03658	3.909	1.06798
3.922	0.91492	3.922	0.90363	3.922	0.91314	3.907	0.92214	3.922	0.92928	3.922	0.91993	3.922	0.91022	3.921	0.92208	4.722	1.02018	4.721	1.03667	4.3	1.06847
4.313	0.91558	4.313	0.90309	4.313	0.9132	4.297	0.92198	4.313	0.9286	4.312	0.91994	4.312	0.90918	4.312	0.92169	5.113	1.02039	5.112	1.03633	4.691	1.06781
4.704	0.91553	4.704	0.90406	4.704	0.91368	4.688	0.92194	4.703	0.92845	4.703	0.92098	4.703	0.90755	4.703	0.92058	5.503	1.01985	5.503	1.03579	5.081	1.06635
5.094	0.91426	5.094	0.9038	5.094	0.91388	5.078	0.92092	5.094	0.9292	5.093	0.92047	5.094	0.90827	5.093	0.92076	5.894	1.01967	5.893	1.03463	5.472	1.06504
5.485	0.91472	5.485	0.90513	5.485	0.91423	5.469	0.92118	5.485	0.92808	5.484	0.92048	5.484	0.90939	5.484	0.92107	6.285	1.02004	6.284	1.03555	5.863	1.06496
5.875	0.9145	5.875	0.9046	5.875	0.91414	5.86	0.92036	5.875	0.92925	5.875	0.92075	5.875	0.90875	5.875	0.91923	6.675	1.01908	6.675	1.03605	6.253	1.06518
6.266	0.91389	6.266	0.90482	6.266	0.91417	6.25	0.92073	6.266	0.92967	6.265	0.92156	6.265	0.9099	6.265	0.91855	7.066	1.01842	7.065	1.03543	6.644	1.06473
6.657	0.91408	6.657	0.90362	6.657	0.91399	6.641	0.92044	6.656	0.9301	6.656	0.92005	6.656	0.90991	6.656	0.91864	7.456	1.01847	7.456	1.03632	7.034	1.06513
7.047	0.91413	7.047	0.90395	7.047	0.91394	7.032	0.9204	7.047	0.92959	7.047	0.92212	7.047	0.90942	7.046	0.91911	7.847	1.01794	7.846	1.037	7.425	1.06592
7.438	0.91425	7.438	0.90424	7.438	0.91391	7.422	0.91959	7.438	0.93033	7.437	0.92161	7.437	0.90993	7.437	0.9184	8.238	1.01743	8.237	1.03637	7.816	1.06715
7.829	0.91442	7.844	0.90438	7.844	0.91417	7.813	0.92069	7.828	0.93035	7.828	0.91959	7.828	0.91064	7.828	0.91792	8.628	1.01767	8.628	1.03622	8.206	1.06621
8.235	0.91478	8.235	0.90464	8.235	0.91432	8.203	0.92002	8.219	0.93017	8.218	0.91892	8.219	0.90997	8.218	0.91711	9.019	1.01856	9.018	1.03667	8.597	1.06652
8.625	0.91309	8.625	0.9049	8.625	0.91413	8.594	0.9198	8.61	0.92954	8.609	0.91807	8.625	0.91102	8.609	0.91666	9.41	1.01827	9.409	1.03584	8.988	1.067
9.016	0.9123	9.016	0.9047	9.016	0.91389	8.985	0.92059	9	0.93036	9	0.91627	9.015	0.91217	9	0.91487	9.8	1.01989	9.8	1.03473	9.378	1.06749
9.407	0.91186	9.407	0.90329	9.407	0.91352	9.375	0.92106	9.391	0.92977	9.39	0.91525	9.406	0.91085	9.39	0.9155	10.191	1.02135	10.19	1.03411	9.769	1.06561
9.797	0.9118	9.797	0.90321	9.797	0.91324	9.766	0.92116	9.781	0.93007	9.781	0.91622	9.797	0.91071	9.781	0.91675	10.581	1.02111	10.581	1.03488	10.159	1.06646
10.188	0.91178	10.188	0.90279	10.188	0.91302	10.157	0.92164	10.172	0.93088	10.172	0.91598	10.187	0.91207	10.171	0.91752	10.972	1.02069	10.971	1.03467	10.55	1.06633
10.579	0.91138	10.579	0.90351	10.579	0.91335	10.563	0.92142	10.563	0.93172	10.562	0.9166	10.578	0.91279	10.562	0.91786	11.363	1.02133	11.362	1.03362	10.925	1.06604
10.969	0.91125	10.969	0.90365	10.969	0.91359	10.969	0.92108	10.953	0.93131	10.953	0.91781	10.969	0.91306	10.953	0.91911	11.753	1.02054	11.753	1.03275	11.316	1.06595
11.36	0.91169	11.36	0.90492	11.36	0.91388	11.36	0.9205	11.344	0.93078	11.343	0.91855	11.359	0.91375	11.343	0.91839	12.144	1.01963	12.143	1.03266	11.706	1.0671
11.75	0.91203	11.75	0.90442	11.75	0.91387	11.75	0.92063	11.735	0.93124	11.734	0.91881	11.75	0.91411	11.734	0.91753	12.535	1.01779	12.534	1.03177	12.097	1.06686
12.141	0.91219	12.141	0.90422	12.141	0.91386	12.141	0.92005	12.125	0.92946	12.125	0.91876	12.14	0.91423	12.125	0.9163	12.925	1.0173	12.925	1.03213	12.488	1.06716
12.532	0.91305	12.532	0.90343	12.532	0.91335	12.532	0.91981	12.516	0.92864	12.515	0.91906	12.531	0.91308	12.515	0.9168	13.316	1.01622	13.315	1.03275	12.894	1.0665
12.922	0.91313	12.922	0.90361	12.922	0.91298	12.922	0.91933	12.906	0.92789	12.906	0.9187	12.922	0.9116	12.906	0.91666	13.706	1.01588	13.706	1.03403	13.284	1.06618
13.313	0.91194	13.313	0.90241	13.313	0.91285	13.313	0.92005	13.297	0.92924	13.297	0.91803	13.312	0.91167	13.312	0.91624	14.097	1.0156	14.096	1.03357	13.675	1.06598
13.704	0.9116	13.704	0.90257	13.704	0.91305	13.703	0.92006	13.688	0.92781	13.687	0.91714	13.719	0.91103	13.703	0.91572	14.488	1.0172	14.487	1.03365	14.066	1.06528
14.094	0.91128	14.094	0.90357	14.094	0.91319	14.094	0.91952	14.078	0.92918	14.078	0.91714	14.125	0.91055	14.093	0.91616	14.878	1.01727	14.878	1.03352	14.456	1.06425
14.485	0.91007	14.485	0.90442	14.485	0.91354	14.485	0.91981	14.469	0.93033	14.468	0.91583	14.515	0.91063	14.484	0.91612	15.269	1.01835	15.268	1.03396	14.847	1.06476
14.875	0.91082	14.875	0.90429	14.875	0.91387	14.875	0.92114	14.86	0.92997	14.859	0.91429	14.906	0.91021	14.875	0.91644	15.66	1.01791	15.659	1.03361	15.238	1.06403
15.266	0.91195	15.266	0.90418	15.266	0.91394	15.266	0.92063	15.25	0.92812	15.25	0.91493	15.297	0.91053	15.265	0.91768	16.05	1.01936	16.05	1.03325	15.628	1.06378
15.657	0.91234	15.657	0.90416	15.657	0.91482	15.657	0.92059	15.641	0.92937	15.64	0.91481	15.687	0.91118	15.656	0.9189	16.441	1.0192	16.44	1.03238	16.019	1.06509
16.047	0.91239	16.047	0.90393	16.047	0.9148	16.047	0.92162	16.047	0.92918	16.031	0.91447	16.078	0.9101	16.046	0.91978	16.831	1.01941	16.831	1.0321	16.409	1.0663
16.438	0.91534	16.438	0.90875	16.438	0.91242	16.438	0.92692	16.438	0.93342	16.422	0.92927	16.469	0.92906	16.437	0.93561	17.222	1.01393	17.221	1.02242	16.8	1.05543
16.829	0.90852	16.829	0.9042	16.829	0.90626	16.828	0.92581	16.828	0.92831	16.828	0.93263	16.859	0.9415	16.828	0.94352	17.613	0.99788	17.612	1.00035	17.191	1.02769
17.235	0.89601	17.219	0.8924	17.219	0.89544	17.219	0.91558	17.219	0.91378	17.218	0.92352	17.265	0.93809	17.218	0.93613	18.003	0.97241	18.018	0.96974	17.597	0.99296
17.641	0.87471	17.61	0.87374	17.61	0.87846	17.61	0.89791	17.625	0.89061	17.609	0.90664	17.672	0.92505	17.625	0.92074	18.394	0.94325	18.409	0.9325	18.003	0.95016
18.032	0.85121	18	0.85036	18	0.86072	18	0.8727	18.031	0.86349	18.015	0.88513	18.062	0.90542	18.015	0.89891	18.8	0.91121	18.8	0.89357	18.394	0.9059
18.422	0.82848	18.391	0.82479	18.391	0.84699	18.391	0.84294	18.438	0.836	18.437	0.85099	18.469	0.86646	18.406	0.86041	19.206	0.88485	19.19	0.86666	18.816	0.87858
18.813	0.81966	18.782	0.81644	18.782	0.84064	18.782	0.8229	18.828	0.82555	18.828	0.83636	18.859	0.84225	18.828	0.83743	19.613	0.87481	19.612	0.85968	19.222	0.8755
19.204	0.82358	19.172	0.82449	19.172	0.84357	19.172	0.82246	19.235	0.8336	19.25	0.84255	19.265	0.84135	19.234	0.83935	20.019	0.87652	20.003	0.87039	19.628	0.88773
19.594	0.84216	19.563	0.84229	19.563	0.85698	19.578	0.83568	19.641	0.85178	19.64	0.86077	19.656	0.85633	19.625	0.85507	20.425	0.88826	20.393	0.89255	20.034	0.90719
20	0.86596	19.954	0.86485	19.954	0.8774	19.985	0.85656	20.047	0.87518	20.047	0.88218	20.078	0.87955	20.015	0.87696	20.816	0.9069	20.8	0.9149	20.425	0.92807
20.407	0.89392	20.344	0.89115	20.344	0.90018	20.391	0.87969	20.453	0.90018	20.437	0.90794	20.469	0.90662	20.421	0.903	21.222	0.93295	21.19	0.94263	20.816	0.94775
20.797	0.92344	20.735	0.91743	20.735	0.92254	20.797	0.90607	20.844	0.92554	20.843	0.93161	20.859	0.93356	20.828	0.92712	21.613	0.96185	21.596	0.96724	21.206	0.96576
21.188	0.94693	21.125	0.9372	21.125	0.94444	21.188	0.92769	21.235	0.94114	21.265	0.94885	21.265	0.95515	21.218	0.94481	22.003	0.98372	22.003	0.98211	21.597	0.97284
21.579	0.96347	21.516	0.95286	21.516	0.96478	21.578	0.94265	21.625	0.95689	21.672	0.96246	21.672	0.9704	21.625	0.95663	22.41	0.99535	22.393	0.99034	22.003	0.98335
21.985	0.98431	21.907	0.97322	21.907	0.98147	21.985	0.96217	22.016	0.97806	22.078	0.98039	22.062	0.98483	22.031	0.97286	22.816	1	22.8	1	22.394	0.99537
22.375	0.99886	22.297	0.99174	22.297	0.99397	22.375	0.98502	22.422	0.99513	22.468	0.99518	22.453	0.99672	22.421	0.99059	23.222	0.98613	23.206	0.99677	22.8	1
22.782	1	22.688	1	22.688	1	22.782	0.99902	22.844	1	22.89	1	22.859	1	22.828	1	23.613	0.95227	23.596	0.98119	23.206	0.99186
23.172	0.98951	23.079	0.99902	23.079	0.99243	23.188	1	23.25	0.99524	23.297	0.99242	23.265	0.99073	23.218	0.99719	24.019	0.90856	24.003	0.95413	23.597	0.97174
23.563	0.96169	23.469	0.98271	23.469	0.96564	23.594	0.9872	23.641	0.96796	23.687	0.96672	23.656	0.97032	23.625	0.98148	24.425	0.85321	24.409	0.90908	23.988	0.93035
23.954	0.90138	23.86	0.93578	23.86	0.91948	24	0.94425	24.047	0.90756	24.093	0.91223	24.062	0.92725	24.046	0.93538	24.816	0.77888	24.8	0.8406	24.378	0.86402
24.36	0.8196	24.25	0.85924	24.25	0.85653	24.407	0.87038	24.453	0.82548	24.5	0.83378	24.469	0.85782	24.453	0.8607	25.222	0.6974	25.206	0.76019	24.769	0.78657
24.75	0.73415	24.641	0.77165	24.641	0.7824	24.813	0.78449	24.844	0.74214	24.89	0.74851	24.875	0.77229	24.859	0.77519	25.628	0.61933	25.628	0.68118	25.175	0.71183
25.157	0.65495	25.032	0.68759	25.032	0.70808	25.219	0.70128	25.25	0.66455	25.297	0.66846	25.265	0.68791	25.296	0.69323	26.019	0.54841	26.034	0.61091	25.581	0.64775
25.547	0.59054	25.422	0.61602	25.422	0.6439	25.625	0.62986	25.641	0.6044	25.703	0.60406	25.672	0.61138	25.687	0.62263	26.425	0.49114	26.425	0.55717	25.972	0.59908
25.938	0.54959	25.813	0.56815	25.813	0.59433	26.016	0.58095	26.031	0.56907	26.109	0.5625	26.078	0.55358	26.078	0.57475	26.831	0.45236	26.846	0.52267	26.378	0.57074
26.329	0.52671	26.204	0.54178	26.204	0.55848	26.422	0.55404	26.422	0.54934	26.515	0.53816	26.469	0.51786	26.484	0.54658	27.222	0.42664	27.253	0.50155	26.784	0.55322
26.719	0.50916	26.594	0.52641	26.594	0.53359	26.813	0.5373	26.813	0.5343	26.906	0.52083	26.875	0.49658	26.875	0.52965	27.628	0.40742	27.643	0.48323	27.191	0.5374
27.141	0.49211	26.985	0.51025	26.985	0.51436	27.219	0.52269	27.203	0.51984	27.312	0.50371	27.281	0.47896	27.281	0.51444	28.019	0.38999	28.05	0.4628	27.613	0.52179
27.532	0.47373	27.375	0.4929	27.375	0.49637	27.61	0.50584	27.594	0.50295	27.718	0.48676	27.687	0.46037	27.687	0.49757	28.41	0.37312	28.456	0.4423	28.034	0.50465
27.922	0.45319	27.766	0.47304	27.766	0.47703	28.016	0.48786	27.985	0.48414	28.125	0.46777	28.078	0.44089	28.093	0.48089	28.8	0.35506	28.878	0.42097	28.456	0.48592
28.344	0.43114	28.157	0.45281	28.157	0.4568	28.407	0.46795	28.375	0.46552	28.515	0.44845	28.469	0.42182	28.484	0.46323	29.191	0.3385	29.284	0.39905	28.847	0.46702
28.735	0.40904	28.547	0.43072	28.547	0.43583	28.797	0.44707	28.766	0.44451	28.922	0.42889	28.875	0.40138	28.89	0.44376	29.581	0.32207	29.675	0.37742	29.238	0.44644
29.125	0.38717	28.938	0.41019	28.938	0.41474	29.188	0.42489	29.156	0.4228	29.312	0.40863	29.265	0.38173	29.296	0.42235	29.972	0.30694	30.081	0.35744	29.628	0.42387
29.532	0.36582	29.329	0.38914	29.329	0.39362	29.578	0.4036	29.547	0.40179	29.718	0.38798	29.672	0.3631	29.687	0.40047	30.363	0.29266	30.471	0.33674	30.019	0.40074
29.922	0.34493	29.735	0.36876	29.735	0.37314	29.969	0.38143	29.938	0.38073	30.109	0.36735	30.078	0.34637	30.093	0.37886	30.753	0.28068	30.862	0.31843	30.409	0.37734
30.313	0.32568	30.125	0.34832	30.125	0.35292	30.375	0.3605	30.328	0.35854	30.5	0.34719	30.484	0.32867	30.5	0.35654	31.144	0.26955	31.268	0.30029	30.8	0.35488
30.735	0.30717	30.516	0.32937	30.516	0.33345	30.766	0.33922	30.719	0.33719	30.89	0.32771	30.875	0.31214	30.906	0.33615	31.535	0.25959	31.659	0.28258	31.191	0.33311
31.141	0.28948	30.907	0.31018	30.907	0.31473	31.172	0.31911	31.11	0.31636	31.281	0.30992	31.265	0.29678	31.312	0.31701	31.925	0.24971	32.065	0.26597	31.581	0.31187
31.532	0.27284	31.297	0.29285	31.297	0.29694	31.578	0.29794	31.5	0.29632	31.672	0.29187	31.672	0.282	31.703	0.29882	32.316	0.24085	32.471	0.25179	31.972	0.29192
31.922	0.25787	31.688	0.27614	31.688	0.28004	31.985	0.27942	31.891	0.27728	32.062	0.27611	32.062	0.26782	32.093	0.28112	32.706	0.23269	32.862	0.2378	32.363	0.2736
32.313	0.2437	32.079	0.26034	32.079	0.26418	32.391	0.26149	32.281	0.26036	32.453	0.26161	32.484	0.25544	32.5	0.26607	33.097	0.2249	33.268	0.22522	32.753	0.25396
32.704	0.23098	32.485	0.24577	32.485	0.2493	32.782	0.24535	32.672	0.24465	32.843	0.24851	32.875	0.24436	32.906	0.2513	33.488	0.21688	33.675	0.21423	33.144	0.23672
33.094	0.21877	32.891	0.23169	32.891	0.23544	33.172	0.23099	33.063	0.23082	33.234	0.23596	33.265	0.23371	33.296	0.23821	33.878	0.2089	34.081	0.20472	33.534	0.22184
33.485	0.20711	33.282	0.21924	33.282	0.22273	33.563	0.21917	33.453	0.21785	33.625	0.22443	33.672	0.22526	33.703	0.22656	34.269	0.20014	34.471	0.19449	33.925	0.20886
33.875	0.19679	33.672	0.2076	33.672	0.2108	33.953	0.20726	33.844	0.20538	34.015	0.21426	34.078	0.21639	34.109	0.21578	34.66	0.18995	34.878	0.18456	34.316	0.19638
34.266	0.18651	34.063	0.19745	34.063	0.19959	34.344	0.1964	34.235	0.19509	34.406	0.2047	34.469	0.20857	34.5	0.20626	35.05	0.17824	35.3	0.17447	34.706	0.18635
34.657	0.17601	34.469	0.18677	34.469	0.18862	34.735	0.18646	34.625	0.18495	34.797	0.19523	34.859	0.20043	34.906	0.19705	35.441	0.16573	35.721	0.16367	35.097	0.17637
35.047	0.16506	34.891	0.17623	34.891	0.17758	35.125	0.17618	35.016	0.17541	35.187	0.18572	35.25	0.19134	35.312	0.18753	35.831	0.15233	36.112	0.15238	35.488	0.16693
35.438	0.15366	35.282	0.16497	35.282	0.16589	35.516	0.16565	35.406	0.16559	35.578	0.17687	35.64	0.18066	35.718	0.17789	36.222	0.13848	36.503	0.14173	35.878	0.15708
35.829	0.14076	35.672	0.153	35.672	0.15361	35.922	0.15432	35.797	0.15557	35.968	0.16617	36.031	0.16945	36.109	0.16739	36.613	0.12511	36.893	0.13025	36.269	0.14748
36.219	0.12723	36.094	0.13966	36.094	0.14077	36.313	0.1428	36.188	0.14384	36.359	0.15466	36.422	0.15679	36.5	0.15636	37.003	0.11195	37.284	0.11816	36.659	0.13744
36.61	0.11325	36.5	0.12602	36.5	0.12768	36.703	0.13019	36.578	0.13181	36.75	0.14258	36.812	0.14317	36.89	0.14417	37.394	0.10032	37.675	0.10697	37.05	0.12644
37	0.09997	36.891	0.11267	36.891	0.11471	37.11	0.11783	36.969	0.11903	37.14	0.12976	37.203	0.12948	37.281	0.13235	37.785	0.08943	38.065	0.0956	37.441	0.11565
37.391	0.088	37.282	0.10022	37.282	0.10241	37.5	0.10571	37.36	0.10653	37.531	0.11761	37.609	0.11617	37.671	0.12013	38.175	0.08032	38.456	0.0853	37.831	0.10495
37.782	0.07769	37.672	0.08888	37.672	0.09123	37.891	0.09445	37.75	0.09491	37.922	0.10576	38.015	0.10422	38.062	0.1088	38.566	0.0723	38.846	0.07657	38.222	0.09477
38.172	0.06886	38.063	0.07881	38.063	0.0814	38.297	0.08413	38.141	0.0845	38.312	0.09521	38.406	0.09339	38.453	0.09787	38.956	0.06648	39.237	0.06951	38.613	0.0859
38.563	0.06231	38.454	0.07069	38.454	0.07295	38.688	0.07543	38.531	0.07603	38.703	0.08628	38.828	0.08439	38.843	0.0889	39.347	0.06131	39.628	0.06361	39.003	0.07821
38.954	0.05702	38.844	0.06405	38.844	0.06596	39.078	0.06809	38.922	0.06898	39.093	0.07919	39.219	0.0769	39.234	0.08044	39.738	0.05757	40.018	0.05924	39.394	0.07132
39.344	0.0529	39.235	0.05846	39.235	0.06049	39.469	0.06237	39.313	0.06342	39.484	0.07267	39.64	0.07105	39.625	0.07412	40.128	0.05472	40.409	0.05586	39.784	0.06594
39.735	0.04986	39.625	0.05429	39.625	0.05625	39.875	0.0578	39.703	0.05895	39.875	0.06782	40.047	0.06679	40.015	0.06886	40.519	0.05271	40.8	0.05321	40.175	0.06233
40.125	0.04778	40.016	0.05174	40.016	0.05302	40.282	0.05461	40.094	0.05562	40.265	0.0641	40.453	0.06338	40.406	0.06534	40.91	0.0509	41.19	0.05159	40.566	0.05915
40.516	0.04613	40.407	0.0497	40.407	0.05074	40.672	0.05207	40.485	0.05282	40.656	0.06109	40.859	0.06087	40.796	0.06192	41.3	0.04977	41.581	0.05011	40.956	0.05711
40.907	0.04493	40.797	0.04809	40.797	0.04916	41.078	0.05013	40.875	0.05088	41.047	0.05852	41.359	0.0591	41.187	0.06039	41.691	0.04907	41.971	0.04904	41.347	0.05575
41.297	0.04411	41.188	0.04715	41.188	0.04799	41.485	0.0484	41.266	0.04933	41.437	0.05671	41.765	0.05803	41.578	0.05886	42.081	0.04828	42.362	0.04872	41.738	0.05475
41.688	0.04343	41.579	0.04651	41.579	0.04728	41.891	0.04751	41.656	0.04857	41.828	0.05536	42.172	0.05688	41.968	0.05808	42.472	0.04783	42.753	0.04817	42.128	0.05333
42.079	0.0432	41.969	0.04591	41.969	0.04707	42.282	0.0471	42.047	0.04844	42.218	0.05484	42.578	0.05623	42.359	0.05726	42.863	0.04709	43.143	0.04805	42.519	0.05286
42.469	0.04328	42.36	0.04619	42.36	0.04719	42.672	0.04755	42.438	0.04875	42.609	0.05485	42.969	0.05542	42.75	0.05762	43.269	0.04655	43.534	0.04804	42.909	0.05264
42.86	0.04391	42.75	0.04706	42.75	0.04762	43.063	0.04806	42.828	0.04915	43	0.05595	43.375	0.05533	43.14	0.05774	43.675	0.04567	43.94	0.04782	43.3	0.05254
43.25	0.04463	43.141	0.04776	43.141	0.04828	43.453	0.04908	43.219	0.05047	43.39	0.05683	43.781	0.05442	43.531	0.05799	44.066	0.04503	44.331	0.04749	43.691	0.05314
43.641	0.04544	43.532	0.04865	43.532	0.04879	43.844	0.05027	43.61	0.05139	43.781	0.05746	44.172	0.0535	43.921	0.05808	44.456	0.04386	44.721	0.04722	44.081	0.05397
44.032	0.04545	43.922	0.04914	43.922	0.04891	44.25	0.05107	44	0.05176	44.172	0.05744	44.578	0.05285	44.312	0.05775	44.847	0.043	45.112	0.04635	44.472	0.05415
44.422	0.04527	44.313	0.04872	44.313	0.04863	44.657	0.05093	44.391	0.05188	44.562	0.05666	44.969	0.05193	44.703	0.05661	45.238	0.04179	45.503	0.04536	44.863	0.05358
44.813	0.04425	44.704	0.0477	44.704	0.04785	45.063	0.0501	44.781	0.05081	44.953	0.05491	45.359	0.05066	45.093	0.05503	45.628	0.0406	45.893	0.04431	45.253	0.0528
45.204	0.04284	45.094	0.04634	45.094	0.04665	45.453	0.04852	45.172	0.04912	45.343	0.05307	45.75	0.04914	45.484	0.05339	46.035	0.03947	46.284	0.04275	45.644	0.05083
45.594	0.04153	45.485	0.04482	45.485	0.04531	45.844	0.04654	45.578	0.0473	45.734	0.0508	46.14	0.04756	45.875	0.05114	46.441	0.03838	46.675	0.04129	46.034	0.04885
45.985	0.04037	45.875	0.04318	45.875	0.04382	46.235	0.04443	45.969	0.04555	46.125	0.04894	46.531	0.04556	46.265	0.04916	46.831	0.03735	47.065	0.03949	46.425	0.04665
46.375	0.03904	46.266	0.0421	46.266	0.04238	46.641	0.04268	46.36	0.04349	46.515	0.04706	46.922	0.04397	46.656	0.04777	47.222	0.03633	47.456	0.03782	46.816	0.04527
46.766	0.03769	46.657	0.04035	46.657	0.04092	47.032	0.04118	46.75	0.04226	46.906	0.04527	47.312	0.04239	47.046	0.04607	47.613	0.03527	47.846	0.03651	47.206	0.04368
47.157	0.03629	47.047	0.03921	47.047	0.03953	47.438	0.03977	47.141	0.04081	47.297	0.04344	47.703	0.04101	47.437	0.04409	48.003	0.03385	48.237	0.035	47.597	0.04221
47.547	0.03458	47.438	0.03757	47.438	0.03804	47.844	0.03822	47.531	0.03919	47.687	0.04216	48.094	0.03978	47.828	0.04236	48.394	0.03306	48.612	0.03369	47.988	0.0406
47.938	0.03335	47.829	0.03633	47.829	0.03682	48.25	0.03675	47.922	0.03762	48.078	0.04041	48.484	0.03871	48.218	0.04083	48.785	0.03228	49.003	0.0332	48.378	0.03922
48.329	0.03243	48.219	0.0347	48.219	0.03572	48.672	0.03545	48.313	0.03625	48.468	0.03891	48.875	0.03778	48.609	0.03902	49.175	0.03151	49.393	0.03293	48.769	0.03747
48.719	0.03209	48.61	0.03435	48.61	0.0348	49.063	0.03484	48.703	0.03543	48.859	0.03823	49.265	0.03708	49	0.03837	49.566	0.0305	49.784	0.03246	49.159	0.03636
49.11	0.03184	49	0.03374	49	0.03395	49.469	0.03407	49.11	0.03488	49.25	0.03771	49.656	0.03614	49.39	0.03803	49.956	0.02955	50.175	0.03163	49.55	0.03557
49.5	0.03105	49.391	0.03304	49.391	0.03314	49.875	0.03318	49.5	0.03426	49.64	0.03692	50.047	0.03491	49.781	0.03762	50.347	0.02802	50.565	0.0305	49.941	0.03443
49.891	0.02977	49.782	0.03209	49.782	0.03199	50.282	0.03215	49.891	0.03314	50.031	0.0359	50.437	0.03311	50.171	0.03658	50.738	0.02609	50.956	0.02874	50.331	0.03303
50.282	0.02792	50.172	0.03074	50.172	0.03055	50.688	0.0304	50.344	0.03172	50.422	0.03445	50.828	0.03138	50.562	0.03497	51.128	0.02435	51.346	0.02651	50.722	0.03146
50.672	0.02591	50.563	0.02864	50.563	0.02893	51.219	0.02835	50.735	0.02991	50.812	0.03258	51.219	0.02944	50.953	0.03283	51.581	0.02284	51.737	0.02451	51.113	0.02949
51.063	0.02403	50.954	0.0266	50.954	0.02727	51.625	0.02656	51.125	0.02763	51.203	0.03043	51.609	0.02782	51.343	0.03053	52.003	0.02165	52.128	0.02306	51.503	0.02758
51.454	0.02268	51.344	0.02503	51.344	0.02575	52.016	0.02512	51.531	0.02582	51.593	0.02853	52	0.02683	51.734	0.02853	52.425	0.02067	52.518	0.02186	51.894	0.02639
51.844	0.02171	51.735	0.02388	51.735	0.02453	52.407	0.02409	51.922	0.02475	51.984	0.02727	52.39	0.026	52.125	0.02707	52.816	0.01998	52.909	0.02094	52.284	0.02527
52.235	0.02122	52.125	0.02325	52.125	0.02358	52.813	0.02354	52.313	0.02402	52.375	0.02663	52.781	0.02506	52.515	0.02643	53.206	0.01935	53.3	0.0205	52.675	0.02474
52.625	0.02081	52.516	0.02257	52.516	0.0228	53.219	0.02269	52.703	0.02328	52.765	0.02585	53.172	0.02443	52.906	0.02591	53.597	0.01888	53.69	0.01989	53.066	0.0241
53.016	0.02023	52.907	0.02191	52.907	0.02207	53.625	0.022	53.11	0.02269	53.156	0.02523	53.562	0.0239	53.296	0.0255	53.988	0.01799	54.081	0.01925	53.456	0.02313
53.407	0.01973	53.297	0.02118	53.297	0.02127	54.032	0.02096	53.516	0.02197	53.547	0.02466	53.953	0.02313	53.687	0.02486	54.378	0.01748	54.471	0.01875	53.847	0.0221
53.797	0.01915	53.688	0.02025	53.688	0.02052	54.438	0.01998	53.938	0.02102	53.922	0.02371	54.344	0.02237	54.078	0.02413	54.769	0.01694	54.862	0.01836	54.238	0.02137
54.188	0.01846	54.079	0.01929	54.079	0.01984	54.844	0.01935	54.328	0.02022	54.312	0.02265	54.734	0.02202	54.468	0.02337	55.16	0.01638	55.253	0.01784	54.628	0.02026
54.579	0.01773	54.469	0.01886	54.469	0.01922	55.235	0.01906	54.735	0.01971	54.703	0.02184	55.125	0.02142	54.859	0.02255	55.55	0.01571	55.643	0.01734	55.019	0.01947
54.969	0.01726	54.86	0.01858	54.86	0.01869	55.657	0.01854	55.125	0.0193	55.093	0.02142	55.515	0.0209	55.25	0.02203	55.941	0.01547	56.034	0.01689	55.409	0.01893
55.36	0.01663	55.25	0.0181	55.25	0.01819	56.063	0.01818	55.516	0.01882	55.484	0.021	55.89	0.02026	55.64	0.02168	56.331	0.01477	56.425	0.01636	55.8	0.01872
55.75	0.01599	55.641	0.0176	55.641	0.01765	56.469	0.01759	55.938	0.01809	55.875	0.02067	56.297	0.01952	56.031	0.02109	56.722	0.01405	56.815	0.01594	56.191	0.01825
56.141	0.01534	56.032	0.01684	56.032	0.01699	56.86	0.01672	56.344	0.0174	56.265	0.02015	56.687	0.01866	56.421	0.02033	57.113	0.01367	57.206	0.01535	56.581	0.01799
56.532	0.01458	56.422	0.01621	56.422	0.01631	57.25	0.01562	56.735	0.01632	56.656	0.01937	57.078	0.01751	56.812	0.01942	57.503	0.01312	57.596	0.01471	56.972	0.01735
56.922	0.01383	56.813	0.01529	56.813	0.01566	57.657	0.01487	57.141	0.01553	57.047	0.01842	57.5	0.01656	57.203	0.01818	57.894	0.01277	57.987	0.01435	57.363	0.0169
57.313	0.01327	57.188	0.01474	57.188	0.01511	58.047	0.01445	57.531	0.0148	57.437	0.01735	57.906	0.01567	57.593	0.01723	58.285	0.01268	58.378	0.01391	57.769	0.01599
57.704	0.01293	57.579	0.01436	57.579	0.01463	58.438	0.0142	57.938	0.01458	57.828	0.01649	58.297	0.0156	57.984	0.01673	58.675	0.01254	58.768	0.01357	58.159	0.01547
58.094	0.01273	57.969	0.01416	57.969	0.01436	58.844	0.01416	58.36	0.01447	58.218	0.01607	58.687	0.01537	58.375	0.01633	59.066	0.01222	59.159	0.01341	58.55	0.01507
58.485	0.01274	58.36	0.01381	58.36	0.0142	59.25	0.01448	58.75	0.01458	58.609	0.01568	59.094	0.01523	58.765	0.01599	59.456	0.0122	59.55	0.01355	58.941	0.01507
58.875	0.01273	58.782	0.01396	58.782	0.01414	59.672	0.01458	59.141	0.01458	59	0.0153	59.484	0.01499	59.156	0.01604	59.847	0.01197	59.94	0.01359	59.331	0.01475
59.266	0.01316	59.188	0.01397	59.188	0.01415	60.078	0.0147	59.531	0.01474	59.39	0.0154	59.906	0.01514	59.546	0.01597	60.238	0.01173	60.331	0.01347	59.722	0.01519
59.657	0.01319	59.579	0.01403	59.579	0.01431	60.485	0.01476	59.938	0.01479	59.781	0.0155	60.312	0.01492	59.937	0.01579	60.628	0.01183	60.721	0.01332	60.113	0.01513
60.047	0.0134	59.985	0.01424	59.985	0.0144	60.891	0.01461	60.344	0.01486	60.172	0.01547	60.719	0.01479	60.328	0.01563	61.019	0.01186	61.112	0.01342	60.503	0.01501
60.438	0.01345	60.375	0.01458	60.375	0.01447	61.297	0.01439	60.766	0.01494	60.562	0.01562	61.125	0.01498	60.75	0.01585	61.41	0.01209	61.503	0.01334	60.894	0.01502
60.86	0.01354	60.766	0.01443	60.766	0.0145	61.703	0.01429	61.156	0.01507	60.953	0.01569	61.531	0.01503	61.14	0.01592	61.785	0.01215	61.893	0.01309	61.284	0.01524
61.266	0.01316	61.188	0.01432	61.188	0.0144	62.11	0.01392	61.547	0.01493	61.343	0.01563	61.922	0.0148	61.531	0.01597	62.175	0.01227	62.284	0.01319	61.675	0.01482
61.657	0.01311	61.579	0.01415	61.579	0.01411	62.5	0.01355	61.953	0.01464	61.734	0.01549	62.328	0.01427	61.921	0.01581	62.566	0.01201	62.675	0.01315	62.066	0.01466
62.063	0.01261	61.985	0.01379	61.985	0.01376	62.907	0.01324	62.36	0.01424	62.125	0.01538	62.719	0.01374	62.312	0.01589	62.956	0.01163	63.065	0.0127	62.456	0.01467
62.454	0.01221	62.375	0.01313	62.375	0.01331	63.313	0.01272	62.766	0.01355	62.515	0.01489	63.14	0.01334	62.703	0.01535	63.347	0.01102	63.456	0.01212	62.847	0.01434
62.844	0.01181	62.782	0.01269	62.782	0.01279	63.703	0.01227	63.156	0.01288	62.906	0.0145	63.531	0.01285	63.109	0.01474	63.738	0.0106	63.846	0.0117	63.238	0.01386
63.235	0.01134	63.157	0.01209	63.157	0.01224	64.094	0.01175	63.547	0.01221	63.297	0.01408	63.937	0.01225	63.515	0.01401	64.128	0.01	64.237	0.01107	63.628	0.01351
63.657	0.01073	63.547	0.01156	63.547	0.01174	64.485	0.0111	63.922	0.01155	63.687	0.01343	64.328	0.01209	63.937	0.01365	64.519	0.00959	64.628	0.01042	64.019	0.01316
64.047	0.01032	63.938	0.01106	63.938	0.01125	64.875	0.01067	64.313	0.0109	64.078	0.01284	64.734	0.01185	64.328	0.01302	64.91	0.00929	65.018	0.00996	64.409	0.01236
64.454	0.00979	64.329	0.0107	64.329	0.01082	65.266	0.01048	64.703	0.01056	64.468	0.0126	65.125	0.01152	64.734	0.01263	65.3	0.00893	65.409	0.00969	64.8	0.01185
64.86	0.00926	64.719	0.01023	64.719	0.01047	65.672	0.01009	65.11	0.01024	64.859	0.01233	65.515	0.01122	65.125	0.01233	65.691	0.00846	65.8	0.00937	65.191	0.01135
65.25	0.00894	65.11	0.00996	65.11	0.01017	66.078	0.00979	65.531	0.01017	65.25	0.01208	65.922	0.01135	65.531	0.01218	66.081	0.00839	66.19	0.00917	65.581	0.01091
65.657	0.00874	65.5	0.00985	65.5	0.00987	66.469	0.00968	65.938	0.01005	65.64	0.01208	66.312	0.01115	65.937	0.01189	66.472	0.00806	66.581	0.00887	65.972	0.01064
66.079	0.00843	65.891	0.00959	65.891	0.0096	66.86	0.00935	66.344	0.00978	66.031	0.0119	66.719	0.0109	66.343	0.01158	66.863	0.0079	66.971	0.00865	66.363	0.01025
66.485	0.00811	66.282	0.0092	66.282	0.00929	67.25	0.00868	66.75	0.00932	66.422	0.01185	67.109	0.01041	66.765	0.0113	67.253	0.00765	67.362	0.00815	66.753	0.00971
66.891	0.00769	66.672	0.00891	66.672	0.00885	67.641	0.00808	67.156	0.00878	66.812	0.01151	67.515	0.01004	67.156	0.01096	67.644	0.00731	67.753	0.00778	67.144	0.00917
67.266	0.00711	67.063	0.00841	67.063	0.00832	68.047	0.00758	67.563	0.00807	67.218	0.01092	67.906	0.00933	67.546	0.0104	68.035	0.00677	68.143	0.00719	67.534	0.00864
67.657	0.00654	67.454	0.00769	67.454	0.00776	68.438	0.00704	67.969	0.00731	67.625	0.0104	68.312	0.00859	67.953	0.00987	68.425	0.0063	68.534	0.00667	67.925	0.008
68.047	0.00601	67.844	0.00697	67.844	0.00713	68.813	0.00629	68.391	0.00679	68.031	0.00966	68.719	0.00796	68.343	0.00922	68.816	0.00572	68.925	0.00613	68.316	0.00757
68.469	0.00561	68.282	0.00641	68.282	0.0065	69.203	0.00583	68.781	0.00629	68.422	0.00863	69.109	0.00738	68.75	0.00868	69.206	0.00519	69.315	0.0057	68.706	0.00711
68.86	0.00517	68.672	0.00577	68.672	0.00594	69.594	0.0055	69.188	0.00586	68.812	0.00802	69.5	0.0068	69.156	0.00797	69.597	0.0049	69.706	0.00523	69.097	0.0068
69.266	0.00484	69.079	0.00529	69.079	0.00548	69.985	0.00503	69.578	0.0054	69.203	0.00753	69.89	0.00631	69.562	0.00745	69.988	0.0045	70.096	0.00487	69.488	0.00634
69.657	0.00448	69.469	0.00492	69.469	0.00506	70.391	0.00452	69.969	0.00503	69.609	0.00688	70.297	0.00596	69.953	0.00686	70.378	0.00418	70.487	0.00455	69.878	0.00591
70.063	0.00416	69.86	0.00471	69.86	0.00472	70.797	0.00422	70.36	0.00456	70	0.00658	70.703	0.00556	70.359	0.00662	70.769	0.00387	70.878	0.00423	70.269	0.00544
70.454	0.00387	70.266	0.00433	70.266	0.00443	71.203	0.00391	70.766	0.00428	70.406	0.00646	71.109	0.00512	70.765	0.00609	71.16	0.00362	71.268	0.00393	70.659	0.00513
70.844	0.00364	70.657	0.0041	70.657	0.00415	71.594	0.00352	71.172	0.00392	70.797	0.00609	71.515	0.00483	71.171	0.00576	71.55	0.00337	71.659	0.00366	71.05	0.0048
71.235	0.0034	71.063	0.00387	71.063	0.00385	71.985	0.00325	71.578	0.00361	71.218	0.0057	71.906	0.00455	71.562	0.00535	71.941	0.00305	72.05	0.0034	71.441	0.00452
71.641	0.00307	71.454	0.00354	71.454	0.00356	72.375	0.00304	72	0.00333	71.609	0.00536	72.312	0.00426	71.968	0.00515	72.331	0.00284	72.44	0.00309	71.831	0.0043
72.032	0.0027	71.844	0.00323	71.844	0.00325	72.782	0.00278	72.391	0.00303	72.015	0.00503	72.719	0.004	72.375	0.00467	72.722	0.00256	72.862	0.00271	72.222	0.00402
72.454	0.00237	72.235	0.0029	72.235	0.00291	73.172	0.0024	72.781	0.00264	72.437	0.00463	73.125	0.00374	72.781	0.00429	73.113	0.00232	73.268	0.00237	72.613	0.00379
72.844	0.002	72.625	0.00256	72.625	0.00256	73.563	0.00205	73.188	0.00233	72.843	0.00421	73.515	0.00331	73.171	0.00389	73.503	0.00202	73.675	0.00206	73.003	0.00345
73.235	0.00172	73.016	0.00215	73.016	0.00221	73.969	0.00182	73.594	0.00204	73.25	0.00375	73.906	0.00287	73.578	0.0035	73.894	0.00179	74.065	0.00181	73.394	0.00317
73.641	0.00148	73.407	0.00181	73.407	0.00191	74.375	0.00152	73.985	0.00176	73.64	0.0033	74.312	0.00244	73.984	0.00292	74.285	0.0015	74.471	0.0016	73.784	0.00291
74.047	0.00137	73.797	0.00153	73.797	0.00165	74.797	0.00134	74.375	0.00149	74.031	0.00284	74.703	0.00214	74.39	0.00255	74.675	0.00131	74.878	0.00151	74.175	0.00274
74.454	0.00124	74.188	0.00142	74.188	0.00145	75.188	0.00125	74.766	0.00133	74.422	0.00243	75.109	0.0018	74.765	0.00216	75.066	0.00111	75.268	0.00144	74.566	0.00249
74.86	0.00117	74.579	0.00123	74.579	0.0013	75.594	0.00116	75.156	0.00119	74.828	0.0021	75.515	0.00159	75.171	0.00182	75.456	0.000997258	75.69	0.00132	74.956	0.00242
75.25	0.00106	75	0.00118	75	0.00119	76	0.00103	75.563	0.00106	75.25	0.0019	75.922	0.00138	75.562	0.00156	75.847	0.000937296	76.081	0.00116	75.347	0.00233
75.641	0.000970363	75.407	0.00108	75.407	0.00109	76.391	0.000960194	75.969	0.000976662	75.64	0.00177	76.328	0.00119	75.968	0.00137	76.238	0.000937296	76.471	0.00113	75.738	0.00228
76.063	0.000866475	75.829	0.000995207	75.829	0.001	76.797	0.000893376	76.375	0.000892511	76.047	0.00155	76.734	0.000982654	76.359	0.00112	76.628	0.000861555	76.878	0.00103	76.128	0.00222
76.469	0.000795742	76.219	0.000897774	76.219	0.000917766	77.203	0.000856255	76.766	0.00082621	76.437	0.00138	77.14	0.000902563	76.765	0.000986843	77.019	0.000848931	77.268	0.000935407	76.503	0.0022
76.875	0.000733851	76.625	0.000807301	76.625	0.0008432	77.61	0.000759741	77.156	0.000752259	76.922	0.00129	77.531	0.000813231	77.171	0.000877541	77.41	0.000814217	77.675	0.0008065	76.894	0.00202
77.266	0.00067417	77.016	0.000760904	77.016	0.000774262	78.016	0.000702822	77.563	0.000726759	77.328	0.00115	77.953	0.000711577	77.578	0.000815082	77.8	0.000770034	78.081	0.00075692	77.284	0.00194
77.657	0.000645435	77.438	0.000709868	77.438	0.000717987	78.407	0.000640954	77.969	0.000657908	77.718	0.00102	78.344	0.000693095	77.968	0.000771362	78.191	0.000697449	78.471	0.000674287	77.675	0.00179
78.047	0.000621121	77.844	0.000654192	77.844	0.000674842	78.813	0.000561763	78.375	0.000647708	78.125	0.000963756	78.734	0.00065921	78.375	0.000755747	78.581	0.000618552	78.862	0.000594959	78.066	0.00171
78.438	0.000579123	78.266	0.000619395	78.266	0.000628414	79.219	0.000507319	78.766	0.000596707	78.515	0.00093073	79.14	0.000631486	78.765	0.000724518	78.972	0.00057437	79.268	0.000551989	78.456	0.00157
78.86	0.000537126	78.657	0.000593877	78.657	0.000583393	79.625	0.000492471	79.156	0.000553357	78.922	0.000870683	79.547	0.000576039	79.171	0.000727641	79.363	0.000523876	79.659	0.000555295	78.847	0.00151
79.25	0.000541547	79.047	0.000531241	79.047	0.000541655	80.016	0.000462774	79.547	0.000507456	79.328	0.000888697	79.953	0.000613004	79.578	0.000668305	79.753	0.000479694	80.065	0.000522242	79.238	0.00141
79.657	0.000490708	79.469	0.000487164	79.469	0.000494759	80.407	0.000418229	79.938	0.000499806	79.718	0.00081664	80.359	0.000560637	79.968	0.000605847	80.144	0.000454446	80.471	0.000492494	79.628	0.00126
80.047	0.000466393	79.875	0.000447727	79.875	0.000446455	80.813	0.000410805	80.328	0.000461556	80.125	0.000789619	80.75	0.00051135	80.375	0.000587109	80.535	0.000451291	80.893	0.000475967	80.019	0.00121
80.454	0.000417764	80.282	0.000387412	80.282	0.000408938	81.203	0.000423178	80.735	0.000413105	80.515	0.000711558	81.156	0.000465144	80.765	0.000583986	80.925	0.000397641	81.3	0.000449524	80.409	0.00107
80.86	0.000377977	80.688	0.000354934	80.688	0.000376579	81.594	0.000391007	81.141	0.000372305	80.922	0.000681534	81.547	0.000422018	81.156	0.000493422	81.316	0.000372394	81.706	0.000376807	80.816	0.001
81.25	0.000327138	81.079	0.000345655	81.079	0.000345159	81.985	0.000348936	81.547	0.000306004	81.312	0.000618485	81.953	0.000345007	81.562	0.000474684	81.706	0.000356614	82.112	0.000337143	81.206	0.000929107
81.657	0.000289562	81.469	0.000327096	81.469	0.000321242	82.375	0.000326664	81.938	0.000290704	81.703	0.000621487	82.359	0.000320364	81.968	0.000443455	82.097	0.000312432	82.518	0.000300785	81.597	0.000885893
82.047	0.000267458	81.86	0.000292299	81.86	0.000300607	82.766	0.000296967	82.328	0.000265203	82.109	0.000585459	82.765	0.000264916	82.359	0.000390365	82.488	0.00030612	82.925	0.000264426	81.988	0.000788661
82.469	0.000243143	82.25	0.0002691	82.25	0.000275752	83.172	0.000249947	82.75	0.000229503	82.515	0.00056144	83.156	0.000224871	82.75	0.000302923	82.878	0.000277717	83.331	0.000247899	82.378	0.000795863
82.86	0.000216619	82.657	0.000252862	82.657	0.000251366	83.578	0.000227675	83.156	0.000204003	82.922	0.000528414	83.547	0.000212549	83.156	0.000290432	83.269	0.000271406	83.737	0.000244594	82.769	0.000713036
83.25	0.000194515	83.047	0.000222704	83.047	0.000230262	83.969	0.000222725	83.563	0.000216753	83.312	0.000489384	83.953	0.000209469	83.562	0.00025608	83.66	0.000243003	84.159	0.000228068	83.175	0.000648214
83.641	0.000185673	83.438	0.000206465	83.438	0.000210566	84.36	0.000217776	83.953	0.000193802	83.718	0.000444348	84.344	0.000194066	83.968	0.000231096	84.05	0.00025247	84.55	0.000214846	83.566	0.000626607
84.063	0.000159148	83.844	0.000187906	83.844	0.0001904	84.75	0.000197978	84.344	0.000175952	84.109	0.000417327	84.75	0.000190986	84.359	0.000199867	84.441	0.000220911	84.94	0.000221457	83.956	0.000590595
84.469	0.000156938	84.25	0.000171667	84.25	0.000174455	85.157	0.00017818	84.735	0.000168302	84.515	0.000360282	85.156	0.000178664	84.765	0.000199867	84.831	0.000236691	85.362	0.000191709	84.347	0.000540178
84.891	0.000156938	84.641	0.000153109	84.641	0.000159917	85.563	0.000168281	85.125	0.000168302	84.906	0.000345271	85.562	0.00014786	85.171	0.000171761	85.222	0.000211444	85.768	0.000171877	84.738	0.000588194
85.282	0.000143676	85.032	0.000143829	85.032	0.000147255	85.969	0.000146009	85.516	0.000160652	85.297	0.000324254	85.969	0.000138619	85.593	0.000171761	85.613	0.000186197	86.159	0.000161961	85.128	0.000612202
85.672	0.000123782	85.422	0.00013455	85.422	0.000134593	86.375	0.000133635	85.922	0.000127502	85.718	0.000342268	86.359	0.000138619	85.984	0.000153023	86.003	0.00014517	86.565	0.000145434
86.063	0.000103889	85.829	0.000125271	85.829	0.000121618	86.782	0.000126211	86.328	0.000114751	86.109	0.000351275	86.765	0.000143753	86.39	0.000156146	86.394	0.000138859	86.971	0.000135518
86.454	7.95742e-05	86.235	0.000109032	86.235	0.000106612	87.188	0.000115487	86.719	0.000135152	86.515	0.00035728	87.156	0.000154021	86.796	0.000162392	86.785	0.000132547	87.362	0.000142129
86.875	4.05239e-05	86.625	8.89268e-05	86.625	9.01456e-05	87.594	0.000123736	87.11	0.000132602	86.906	0.000380298			87.203	0.000171761	87.175	0.0001073	87.768	0.000132213
87.282	3.31559e-05	87.032	6.95949e-05	87.032	7.03449e-05			87.516	0.000124952	87.312	0.0002552			87.593	0.000187375	87.566	0.000113612	88.175	0.000165266
								87.906	0.000130052							87.956	0.000100988
								88.313	0.000140252							88.347	8.83646e-05
								88.719	0.000114751							88.738	7.25852e-05
								89.11	0.000107101							89.128	8.83646e-05
								89.5	9.94512e-05							89.519	0.000105196
								89.891	0.000104551							89.91	0.000142015
								90.281	0.000107101
								90.672	0.000127502
								91.063	0.000132602
								91.453	0.000137702
								91.844	0.000130052
								92.235	0.000117301
								92.625	0.000104551
								93.016	9.69012e-05
								93.406	9.94512e-05
								93.797	0.000104551
								94.188	0.000102001
								94.578	0.000102001
								94.969	0.000114751
								95.36	9.94512e-05
								95.75	0.000114751
								96.141	0.000117301
								96.531	0.000127502
								96.922	0.000119851
								97.313	0.000132602
								97.703	0.000127502
								98.094	0.000140252
								98.485	0.000127502
								98.875	0.000119851
								99.266	0.000104551
								99.656	0.000104551
								100.047	9.94512e-05
								100.438	0.000104551
								100.828	0.000104551
								101.219	0.000132602
								101.61	0.000135152
								102	0.000119851
								102.391	0.000122402
								102.781	0.000130052
								103.172	9.77512e-05
								103.563	0.000114751

## Sheet: Fig.2d
Diffraction intensity profiles for continuous rectangular gold gratings revealing multiple higher‑order peaks without temperature sensitivity.
Angle (°)	Flourensity intensity (a.u.)	Angle (°)	Fluorescence intensity (a.u.)	Angle (°)	Fluorescence intensity (a.u.)	Angle (°)	Fluorescence intensity (a.u.)	Angle (°)	Fluorescence intensity (a.u.)	Angle (°)	Fluorescence intensity (a.u.)	Angle (°)	Fluorescence intensity (a.u.)	Angle (°)	Fluorescence intensity (a.u.)	Angle (°)	Fluorescence intensity (a.u.)	Angle (°)	Fluorescence intensity (a.u.)	Angle (°)	Fluorescence intensity (a.u.)
0	0.95932	0	0.934	0	0.93478	0	0.93732	0.015	0.93381	0	0.96551	0.015	0.97177	0	0.99026	0	1.05016	0	1.01898	0.14	1.00591
0.406	0.95635	0.407	0.93521	0.407	0.93879	0.406	0.93393	0.406	0.92928	0.406	0.96739	0.437	0.9653	0.406	0.99631	0.406	1.03461	0.406	1.01888	0.546	1.0063
0.828	0.96108	0.797	0.93584	0.797	0.93996	0.797	0.93378	0.797	0.93256	0.812	0.96177	0.828	0.96374	0.797	0.99235	0.797	1.05604	0.797	1.01635	0.937	1.01526
1.218	0.96091	1.188	0.93717	1.188	0.93785	1.188	0.93454	1.187	0.92922	1.203	0.96434	1.218	0.96781	1.188	0.99289	1.187	1.042	1.187	1.01611	1.328	1.01617
1.734	0.95519	1.594	0.93328	1.578	0.94184	1.578	0.93433	1.578	0.93401	1.594	0.96349	1.609	0.96486	1.578	0.98652	1.594	1.04652	1.578	1.01362	1.718	1.00861
2.14	0.95296	1.985	0.9369	1.985	0.93728	1.969	0.93683	1.968	0.93328	1.984	0.95899	2	0.96136	1.969	0.98247	1.984	1.05265	1.984	1.0168	2.109	1.00656
2.547	0.95903	2.375	0.9366	2.375	0.93666	2.36	0.93308	2.359	0.93124	2.375	0.96128	2.375	0.97158	2.36	0.99551	2.391	1.04812	2.375	1.01663	2.5	1.0063
2.953	0.95591	2.766	0.93576	2.766	0.94102	2.75	0.93381	2.75	0.93249	2.766	0.95866	2.765	0.97124	2.75	0.98746	2.781	1.03981	2.765	1.00754	2.89	1.00843
3.359	0.95753	3.157	0.93463	3.157	0.93613	3.141	0.93545	3.14	0.93099	3.156	0.96145	3.156	0.96922	3.141	0.98369	3.172	1.02925	3.156	1.01045	3.281	0.99617
3.75	0.95584	3.547	0.93275	3.547	0.93565	3.531	0.93135	3.531	0.93098	3.547	0.96415	3.546	0.96801	3.531	0.9863	3.562	1.02254	3.547	1.01482	3.671	1.00222
4.14	0.95964	3.938	0.9361	3.938	0.93858	3.922	0.93649	3.922	0.9297	3.937	0.96189	3.937	0.9637	3.922	0.98353	3.953	1.02713	3.937	1.01673	4.062	0.99352
4.531	0.95736	4.329	0.93771	4.328	0.93992	4.313	0.9293	4.312	0.92691	4.328	0.96124	4.328	0.96695	4.313	0.98501	4.344	1.03452	4.328	1.02192	4.453	1.01239
4.922	0.95965	4.719	0.9351	4.719	0.938	4.703	0.93499	4.703	0.93278	4.719	0.95627	4.718	0.96721	4.703	0.98628	4.734	1.03415	4.719	1.00669	4.843	1.00383
5.312	0.95628	5.11	0.93419	5.11	0.93848	5.094	0.93358	5.093	0.93	5.109	0.95987	5.109	0.96546	5.094	0.988	5.125	1.0246	5.109	1.01116	5.234	1.00487
5.703	0.9573	5.5	0.93607	5.5	0.94353	5.485	0.93401	5.484	0.93164	5.5	0.96173	5.5	0.9691	5.485	0.98416	5.516	1.03156	5.5	1.01946	5.625	1.01191
6.093	0.95972	5.891	0.93907	5.891	0.93639	5.875	0.93188	5.875	0.93166	5.891	0.9601	5.89	0.95934	5.891	0.98574	5.906	1.02497	5.89	1.00399	6.015	1.00257
6.5	0.95385	6.282	0.9367	6.282	0.93704	6.266	0.93247	6.281	0.92919	6.281	0.95865	6.281	0.9629	6.281	0.97548	6.297	1.02426	6.281	1.00976	6.406	0.99887
6.89	0.95561	6.672	0.93278	6.672	0.93788	6.656	0.93265	6.718	0.9337	6.672	0.95527	6.671	0.96791	6.672	0.98595	6.687	1.02669	6.687	1.00396	6.796	0.99252
7.281	0.95644	7.063	0.93833	7.063	0.94152	7.047	0.93373	7.109	0.91879	7.062	0.9587	7.062	0.96637	7.063	0.97597	7.078	1.02799	7.078	1.00218	7.187	1.00191
7.672	0.95701	7.454	0.93716	7.453	0.93865	7.438	0.93266	7.5	0.93243	7.453	0.9623	7.453	0.96128	7.453	0.98696	7.469	1.0181	7.469	1.01031	7.578	0.9923
8.062	0.95484	7.844	0.93665	7.844	0.9393	7.828	0.93474	7.89	0.93277	7.844	0.95773	7.843	0.95865	7.844	0.97386	7.859	1.01265	7.859	1.01222	7.968	1.00013
8.484	0.95808	8.235	0.93857	8.235	0.93741	8.219	0.93476	8.281	0.92782	8.234	0.96052	8.234	0.96811	8.235	0.98026	8.25	1.00954	8.25	1.00935	8.359	1.00317
8.875	0.95721	8.625	0.93844	8.625	0.9385	8.61	0.93025	8.672	0.93305	8.625	0.95842	8.625	0.96354	8.625	0.98075	8.641	1.01349	8.64	1.00317	8.75	0.99057
9.265	0.95834	9.016	0.93916	9.016	0.93903	9	0.93667	9.062	0.92948	9.016	0.95296	9.015	0.96243	9.016	0.98506	9.031	1.02174	9.031	1.01157	9.14	0.99739
9.672	0.95475	9.407	0.94241	9.407	0.93843	9.391	0.93488	9.453	0.93145	9.406	0.95548	9.406	0.96641	9.406	0.97993	9.422	1.02414	9.422	1.0242	9.531	0.99587
10.078	0.95823	9.797	0.93582	9.797	0.9424	9.781	0.93057	9.843	0.93511	9.797	0.95848	9.796	0.96679	9.797	0.97673	9.812	1.02309	9.812	1.01686	9.937	0.99574
10.468	0.95286	10.188	0.94139	10.188	0.93971	10.188	0.93214	10.234	0.92809	10.187	0.96068	10.187	0.96306	10.188	0.97331	10.219	1.01044	10.203	1.01424	10.359	1.00496
10.89	0.95817	10.579	0.93974	10.578	0.93863	10.594	0.93088	10.625	0.93144	10.609	0.9547	10.578	0.9595	10.578	0.9736	10.594	1.01047	10.609	1.01796	10.75	1.00539
11.281	0.95736	10.969	0.94139	10.985	0.94468	10.985	0.93457	11.015	0.93279	11	0.95435	10.968	0.96997	10.969	0.97823	10.984	1.01426	11	1.02417	11.14	0.9973
11.687	0.95856	11.36	0.93805	11.375	0.93726	11.375	0.93601	11.406	0.93411	11.391	0.95586	11.359	0.95318	11.36	0.96826	11.375	1.01456	11.406	1.01161	11.531	1.00365
12.093	0.95933	11.75	0.93936	11.766	0.93707	11.766	0.93297	11.797	0.92718	11.781	0.95194	11.75	0.96308	11.75	0.97282	11.766	1.00542	11.797	1.01007	11.937	1.01196
12.484	0.9572	12.141	0.93782	12.157	0.93633	12.188	0.93383	12.187	0.92652	12.172	0.95093	12.14	0.96001	12.141	0.97327	12.156	1.00246	12.187	1.01031	12.328	1.00491
12.89	0.96108	12.532	0.93975	12.563	0.94378	12.578	0.93518	12.578	0.92855	12.562	0.95649	12.531	0.95965	12.531	0.97609	12.547	1.01068	12.578	1.01826	12.718	1.01139
13.281	0.95924	12.922	0.94059	12.953	0.94122	12.969	0.93655	12.968	0.92979	12.953	0.95162	12.921	0.96147	12.922	0.97482	12.937	1.00222	12.969	1.00649	13.109	1.00943
13.687	0.95925	13.313	0.9411	13.344	0.93859	13.36	0.93375	13.359	0.93283	13.344	0.9521	13.312	0.95491	13.313	0.97341	13.328	0.9996	13.359	1.01208	13.5	1.00704
14.078	0.97531	13.704	0.94742	13.735	0.94223	13.75	0.93881	13.75	0.93589	13.734	0.95958	13.703	0.9681	13.703	0.97915	13.734	1.02432	13.75	1.00966	13.906	1.00991
14.484	0.99786	14.094	0.97292	14.125	0.95828	14.141	0.95999	14.14	0.95711	14.125	0.98734	14.093	0.98074	14.11	1.01414	14.141	1.04883	14.14	1.02953	14.296	1.02435
14.906	1.03228	14.485	1.00887	14.516	0.98778	14.531	0.99785	14.531	0.99782	14.516	1.02061	14.5	1.02411	14.5	1.03438	14.531	1.09868	14.531	1.04185	14.718	1.07782
15.312	1.05709	14.891	1.04818	14.907	1.02768	14.922	1.04629	14.953	1.04902	14.906	1.07596	14.906	1.07057	14.906	1.10194	14.937	1.14902	14.953	1.0849	15.125	1.12843
15.703	1.06435	15.282	1.07551	15.297	1.06946	15.313	1.08941	15.359	1.09418	15.297	1.13238	15.296	1.13279	15.344	1.1575	15.328	1.2159	15.344	1.14939	15.546	1.19343
16.125	1.06391	15.704	1.08428	15.688	1.08932	15.703	1.10756	15.765	1.12749	15.687	1.17302	15.734	1.17494	15.735	1.19518	15.719	1.24657	15.734	1.22104	15.984	1.22642
16.562	1.04427	16.125	1.07685	16.078	1.09415	16.094	1.11404	16.187	1.12417	16.078	1.17402	16.187	1.19113	16.172	1.19772	16.125	1.2268	16.125	1.25849	16.406	1.21803
16.968	1.03096	16.516	1.05859	16.469	1.08153	16.485	1.09316	16.609	1.10141	16.469	1.15202	16.625	1.16175	16.625	1.17202	16.516	1.19056	16.515	1.25361	16.796	1.20995
17.359	1.01323	16.907	1.02905	16.891	1.05878	16.875	1.06007	17.031	1.06135	16.859	1.11271	17.062	1.11624	17.016	1.1354	16.937	1.16457	16.906	1.23381	17.187	1.17138
17.765	0.99238	17.313	1.00169	17.282	1.02808	17.266	1.02722	17.453	1.02501	17.25	1.07223	17.5	1.07095	17.406	1.08921	17.328	1.10746	17.297	1.19114	17.578	1.13504
18.156	0.9812	17.735	0.98132	17.672	1.00056	17.656	0.99879	17.875	0.98776	17.641	1.03166	17.921	1.03505	17.844	1.05897	17.719	1.07119	17.687	1.14662	17.968	1.10682
18.578	0.97097	18.125	0.96726	18.063	0.9786	18.047	0.97585	18.312	0.97574	18.031	1.0073	18.312	1.01248	18.281	1.02669	18.125	1.05043	18.078	1.11853	18.39	1.08269
18.984	0.96633	18.516	0.96218	18.485	0.96854	18.438	0.96222	18.734	0.95797	18.422	0.99011	18.703	0.99484	18.672	1.01094	18.531	1.04788	18.469	1.09245	18.796	1.06087
19.39	0.96753	18.907	0.95062	18.875	0.95755	18.828	0.95612	19.156	0.9593	18.812	0.98528	19.125	0.99577	19.11	1.0196	18.922	1.03661	18.859	1.07036	19.187	1.07174
19.797	0.96335	19.297	0.95265	19.266	0.95701	19.219	0.95551	19.578	0.95778	19.203	0.98313	19.562	0.99208	19.547	1.02381	19.312	1.04317	19.25	1.06869	19.578	1.0833
20.187	0.96937	19.704	0.9603	19.657	0.95579	19.61	0.9524	20	0.95793	19.594	0.98203	19.984	1.00594	19.953	1.0277	19.703	1.06771	19.64	1.07613	19.968	1.08956
20.578	0.97287	20.094	0.9635	20.063	0.95716	20	0.94906	20.437	0.9651	19.984	0.97968	20.375	1.00836	20.344	1.03363	20.109	1.0727	20.031	1.08063	20.406	1.10391
20.968	0.97443	20.485	0.96416	20.453	0.96405	20.391	0.96035	20.859	0.96797	20.375	0.99003	20.796	1.0171	20.735	1.05092	20.516	1.06737	20.422	1.0933	20.812	1.1163
21.359	0.97958	20.891	0.96821	20.844	0.96416	20.781	0.96104	21.281	0.97589	20.766	1.00413	21.187	1.02912	21.156	1.05019	20.922	1.09403	20.812	1.10463	21.234	1.13573
21.765	0.98097	21.313	0.96871	21.282	0.9696	21.188	0.96992	21.703	0.9806	21.156	1.00165	21.578	1.02691	21.578	1.06325	21.312	1.10059	21.203	1.10535	21.656	1.13421
22.172	0.98173	21.704	0.96978	21.672	0.97508	21.578	0.97212	22.125	0.98707	21.547	1.01065	21.968	1.04766	21.985	1.0721	21.719	1.12541	21.594	1.13368	22.062	1.20234
22.593	0.98587	22.11	0.97873	22.063	0.97471	21.969	0.97253	22.547	1.01577	21.937	1.01724	22.359	1.08456	22.375	1.17447	22.109	1.24721	21.984	1.13379	22.484	1.55932
22.984	1.0029	22.516	0.98775	22.453	0.98159	22.36	0.9831	22.984	1.09893	22.328	1.04476	22.75	1.21244	22.781	1.45885	22.516	1.64785	22.375	1.18421	22.875	2.16591
23.375	1.0075	22.907	1.02428	22.875	1.00648	22.75	1.01612	23.406	1.11217	22.719	1.12988	23.171	1.3775	23.172	1.55508	22.937	1.80199	22.765	1.42297	23.296	2.16521
23.765	0.99558	23.297	1.02335	23.266	1.03479	23.141	1.06716	23.828	1.04782	23.109	1.24502	23.562	1.31071	23.563	1.42852	23.344	1.58547	23.156	1.86307	23.687	1.6964
24.172	0.9689	23.688	0.9936	23.657	1.02649	23.531	1.05449	24.25	0.9736	23.5	1.20464	24	1.12164	24	1.13253	23.75	1.24106	23.547	1.92302	24.109	1.22347
24.578	0.95518	24.079	0.96257	24.063	0.98606	23.922	1.00167	24.672	0.9288	23.891	1.09266	24.437	0.9986	24.422	1.0113	24.172	1.04723	23.937	1.60134	24.531	1.04908
24.968	0.94577	24.469	0.94342	24.453	0.95248	24.313	0.95363	25.093	0.91802	24.281	0.99362	24.875	0.94264	24.813	0.9616	24.562	0.99221	24.328	1.23661	24.953	0.99517
25.359	0.93797	24.891	0.92796	24.844	0.93935	24.703	0.9286	25.515	0.90814	24.672	0.94848	25.281	0.93034	25.25	0.93747	24.969	0.97278	24.719	1.07295	25.343	0.97722
25.75	0.93287	25.282	0.9253	25.282	0.92116	25.094	0.91886	25.937	0.89298	25.062	0.93293	25.671	0.92213	25.688	0.9202	25.375	0.94821	25.109	1.00403	25.765	0.9527
26.156	0.92713	25.672	0.91343	25.688	0.9144	25.485	0.90477	26.359	0.88908	25.453	0.9217	26.062	0.90447	26.141	0.91688	25.781	0.93697	25.5	0.9818	26.187	0.93466
26.562	0.92543	26.063	0.90875	26.078	0.90693	25.875	0.90554	26.781	0.88091	25.844	0.90497	26.453	0.89995	26.531	0.90535	26.187	0.91702	25.89	0.9604	26.609	0.92274
26.968	0.91992	26.454	0.90081	26.5	0.90034	26.266	0.89198	27.203	0.87182	26.234	0.89901	26.875	0.8903	26.922	0.89853	26.578	0.9173	26.281	0.94391	27	0.9197
27.359	0.91782	26.86	0.89857	26.922	0.89662	26.656	0.88855	27.625	0.87258	26.625	0.88593	27.296	0.87993	27.344	0.89133	26.969	0.906	26.672	0.94466	27.406	0.90509
27.765	0.91499	27.282	0.89768	27.313	0.89005	27.047	0.88586	28.062	0.866	27.016	0.88676	27.687	0.88029	27.781	0.87864	27.375	0.89464	27.062	0.93248	27.828	0.90396
28.172	0.91291	27.672	0.89451	27.703	0.88863	27.438	0.88113	28.484	0.86886	27.406	0.87839	28.078	0.87411	28.172	0.88326	27.766	0.90218	27.453	0.92039	28.25	0.895
28.593	0.90903	28.063	0.89276	28.094	0.88763	27.828	0.87746	28.906	0.87278	27.797	0.88245	28.515	0.88894	28.61	0.88154	28.172	0.89772	27.844	0.9263	28.64	0.89483
29.015	0.90955	28.485	0.89411	28.485	0.88507	28.219	0.87465	29.328	0.87536	28.187	0.87312	28.953	0.87894	29.047	0.89053	28.562	0.89895	28.234	0.8996	29.062	0.90592
29.406	0.91091	28.891	0.89399	28.875	0.88503	28.61	0.87247	29.75	0.88141	28.578	0.87042	29.343	0.8828	29.485	0.89636	28.953	0.90273	28.625	0.90452	29.468	0.90883
29.812	0.9189	29.282	0.89674	29.266	0.8875	29	0.87762	30.172	0.89222	28.969	0.87691	29.734	0.89468	29.875	0.91091	29.359	0.90427	29.015	0.89974	29.89	0.91953
30.234	0.92677	29.672	0.89851	29.657	0.89115	29.391	0.87605	30.593	0.91095	29.359	0.88165	30.14	0.90678	30.266	0.92823	29.75	0.92315	29.406	0.91302	30.281	0.93552
30.64	0.93531	30.094	0.91545	30.078	0.89665	29.781	0.88909	31.015	0.93581	29.75	0.88504	30.562	0.92976	30.656	0.93948	30.141	0.93439	29.797	0.91513	30.687	0.94978
31.047	0.94725	30.485	0.92442	30.485	0.90617	30.172	0.89601	31.437	0.95421	30.141	0.90113	31	0.95222	31.094	0.97739	30.531	0.95742	30.187	0.92978	31.078	0.97196
31.437	0.96413	30.891	0.94374	30.875	0.92461	30.563	0.90805	31.859	0.98469	30.531	0.92376	31.437	0.98152	31.516	0.99343	30.922	0.97432	30.578	0.93644	31.484	0.97691
31.859	0.98229	31.282	0.9637	31.266	0.95075	30.953	0.92863	32.281	1	30.922	0.94329	31.875	1	31.906	1	31.328	0.98331	30.969	0.95217	31.875	1
32.25	0.99837	31.688	0.98505	31.657	0.96699	31.344	0.95926	32.703	0.98491	31.312	0.96903	32.296	0.99842	32.297	0.98047	31.719	1	31.359	0.98034	32.296	0.97252
32.64	1	32.094	0.99667	32.047	0.98681	31.735	0.9798	33.125	0.938	31.703	0.98472	32.687	0.96973	32.703	0.93776	32.125	0.97472	31.75	0.99805	32.718	0.91974
33.062	0.98541	32.516	1	32.438	1	32.11	0.99361	33.547	0.87787	32.094	1	33.125	0.91377	33.094	0.89448	32.516	0.92309	32.14	1	33.125	0.88483
33.453	0.95141	32.907	0.97081	32.828	0.99099	32.5	1	33.968	0.83183	32.484	0.99614	33.562	0.8449	33.485	0.84763	32.922	0.87228	32.531	0.99382	33.546	0.82605
33.843	0.9184	33.297	0.93506	33.219	0.95977	32.891	0.96641	34.39	0.79057	32.875	0.94424	34	0.80373	33.922	0.80129	33.312	0.82102	32.922	0.95743	33.937	0.79601
34.265	0.87976	33.704	0.88526	33.61	0.9142	33.281	0.92573	34.812	0.78136	33.266	0.89521	34.437	0.77995	34.344	0.77242	33.719	0.78364	33.312	0.89083	34.359	0.76618
34.656	0.8518	34.11	0.84848	34	0.8678	33.672	0.87723	35.234	0.77746	33.656	0.84835	34.828	0.77749	34.766	0.76715	34.125	0.76516	33.703	0.84703	34.75	0.76723
35.062	0.84419	34.5	0.82373	34.391	0.83358	34.063	0.82766	35.656	0.76745	34.047	0.80145	35.218	0.76721	35.203	0.7608	34.516	0.76717	34.094	0.80412	35.171	0.75888
35.468	0.83768	34.907	0.82029	34.782	0.81673	34.453	0.80787	36.078	0.76839	34.437	0.7778	35.609	0.76754	35.641	0.75877	34.922	0.75965	34.484	0.78025	35.593	0.74975
35.859	0.83803	35.313	0.81125	35.172	0.8056	34.844	0.79115	36.5	0.76583	34.828	0.77272	36.046	0.76216	36.047	0.75058	35.312	0.75134	34.875	0.76305	35.984	0.76118
36.25	0.83472	35.704	0.81073	35.563	0.80838	35.235	0.78919	36.922	0.76376	35.219	0.76525	36.484	0.75707	36.438	0.74592	35.719	0.7474	35.265	0.76141	36.375	0.74618
36.687	0.832	36.094	0.81198	35.953	0.80177	35.625	0.78455	37.343	0.7645	35.609	0.76653	36.921	0.75638	36.86	0.74705	36.109	0.73715	35.656	0.76851	36.765	0.74727
37.078	0.83004	36.485	0.80471	36.344	0.80001	36.016	0.78426	37.765	0.7549	36	0.76294	37.343	0.74573	37.297	0.74131	36.516	0.73699	36.047	0.7625	37.187	0.7381
37.515	0.82263	36.891	0.80277	36.735	0.79085	36.406	0.77551	38.187	0.75755	36.391	0.75269	37.734	0.73325	37.688	0.73246	36.922	0.73016	36.437	0.75844	37.578	0.73027
37.922	0.82471	37.297	0.79975	37.125	0.79248	36.797	0.77446	38.609	0.75021	36.781	0.75664	38.171	0.74147	38.125	0.72882	37.312	0.73203	36.828	0.74666	37.984	0.72314
38.312	0.82245	37.704	0.8002	37.516	0.79376	37.188	0.77111	39.031	0.74531	37.172	0.74732	38.609	0.7379	38.516	0.731	37.719	0.7256	37.219	0.74383	38.406	0.73166
38.703	0.8203	38.094	0.79341	37.907	0.78991	37.578	0.77127	39.453	0.74203	37.562	0.74753	39.046	0.72815	38.922	0.71966	38.109	0.72036	37.609	0.73236	38.796	0.72132
39.125	0.81576	38.5	0.79194	38.297	0.7859	37.969	0.76979	39.875	0.74304	37.953	0.74953	39.484	0.73038	39.313	0.71394	38.516	0.7183	38	0.73287	39.187	0.7148
39.515	0.8136	38.891	0.79455	38.688	0.78507	38.36	0.76589	40.297	0.73945	38.344	0.74246	39.89	0.72282	39.75	0.71279	38.922	0.70851	38.39	0.73099	39.609	0.71401
39.906	0.8131	39.282	0.78884	39.078	0.78364	38.75	0.76112	40.718	0.73837	38.734	0.73571	40.281	0.71716	40.172	0.70961	39.312	0.70808	38.781	0.72065	40.031	0.70445
40.312	0.81216	39.672	0.78767	39.469	0.78023	39.141	0.76265	41.14	0.73424	39.125	0.73315	40.671	0.72379	40.578	0.71067	39.719	0.69998	39.172	0.72703	40.437	0.70132
40.718	0.809	40.063	0.78519	39.86	0.77573	39.531	0.75431	41.547	0.73007	39.516	0.73571	41.109	0.71318	41.031	0.70361	40.141	0.69918	39.562	0.71495	40.859	0.70732
41.125	0.80434	40.454	0.78218	40.25	0.77862	39.922	0.75804	41.953	0.72808	39.906	0.72932	41.546	0.71601	41.469	0.71011	40.531	0.68847	39.953	0.71427	41.25	0.70719
41.515	0.80583	40.844	0.77825	40.641	0.7679	40.313	0.75014	42.343	0.73796	40.297	0.72612	41.984	0.71267	41.906	0.70027	40.937	0.69604	40.344	0.70816	41.671	0.70023
41.937	0.80724	41.235	0.77696	41.032	0.77254	40.703	0.75324	42.734	0.72143	40.687	0.72681	42.421	0.70687	42.313	0.689	41.344	0.68616	40.734	0.70969	42.062	0.69836
42.328	0.80303	41.625	0.77358	41.422	0.76847	41.094	0.7465	43.14	0.71498	41.078	0.72564	42.828	0.69719	42.703	0.69062	41.734	0.69395	41.125	0.70143	42.484	0.69497
42.734	0.79905	42.016	0.77579	41.813	0.76472	41.485	0.75009	43.562	0.72155	41.469	0.72321	43.25	0.70195	43.11	0.69187	42.141	0.68865	41.531	0.70525	42.875	0.68171
43.14	0.79705	42.407	0.77161	42.203	0.76596	41.875	0.74614	43.984	0.71837	41.859	0.71642	43.671	0.69873	43.547	0.69093	42.531	0.68222	41.922	0.69955	43.265	0.70153
43.562	0.79356	42.797	0.7726	42.594	0.76386	42.266	0.74437	44.406	0.70803	42.25	0.7129	44.109	0.68573	43.985	0.68177	42.937	0.68271	42.312	0.693	43.656	0.68623
43.984	0.79212	43.188	0.76906	42.985	0.75977	42.656	0.74476	44.812	0.70967	42.641	0.71136	44.546	0.67659	44.375	0.67754	43.344	0.67366	42.703	0.69218	44.046	0.6798
44.406	0.78433	43.579	0.76763	43.375	0.7626	43.047	0.73764	45.218	0.7055	43.031	0.70624	45	0.68462	44.813	0.67441	43.734	0.66359	43.094	0.69115	44.468	0.67636
44.797	0.78711	43.954	0.76033	43.766	0.75081	43.438	0.73458	45.64	0.69707	43.422	0.70095	45.406	0.67599	45.203	0.66867	44.141	0.66035	43.5	0.68242	44.859	0.6748
45.203	0.77622	44.344	0.75964	44.157	0.75467	43.828	0.72975	46.047	0.69691	43.812	0.7005	45.796	0.67352	45.594	0.65885	44.531	0.66165	43.89	0.68928	45.281	0.66884
45.609	0.77939	44.735	0.75782	44.547	0.75136	44.219	0.72461	46.453	0.69139	44.203	0.69764	46.187	0.67384	45.985	0.66354	44.937	0.65546	44.281	0.6831	45.671	0.65971
46.015	0.77254	45.141	0.75266	44.938	0.74356	44.61	0.72707	46.859	0.69285	44.594	0.69454	46.609	0.65898	46.422	0.6582	45.328	0.64388	44.672	0.6705	46.062	0.65958
46.437	0.77006	45.532	0.75029	45.328	0.73557	45	0.72222	47.281	0.68264	44.984	0.68666	47.015	0.656	46.86	0.64513	45.719	0.65106	45.062	0.66965	46.468	0.65132
46.843	0.76843	45.922	0.74653	45.719	0.73599	45.391	0.71767	47.672	0.68094	45.375	0.68256	47.406	0.64995	47.25	0.63975	46.125	0.63892	45.453	0.66244	46.89	0.64302
47.234	0.76517	46.313	0.74325	46.11	0.73217	45.781	0.71342	48.078	0.67976	45.766	0.68298	47.796	0.6485	47.688	0.64332	46.516	0.63865	45.844	0.66869	47.312	0.63936
47.625	0.75794	46.735	0.73673	46.5	0.72814	46.172	0.71045	48.5	0.67054	46.156	0.67271	48.234	0.6443	48.141	0.63633	46.922	0.62812	46.234	0.66183	47.703	0.64641
48.015	0.75949	47.141	0.73416	46.891	0.72485	46.563	0.71271	48.89	0.6756	46.547	0.66835	48.64	0.64752	48.531	0.63102	47.312	0.62196	46.625	0.65227	48.125	0.64675
48.406	0.75953	47.547	0.7339	47.282	0.72526	46.953	0.70803	49.297	0.67283	46.937	0.67054	49.046	0.64154	48.922	0.62833	47.703	0.62211	47.015	0.64845	48.515	0.64915
48.797	0.76081	47.954	0.73006	47.672	0.72402	47.344	0.70613	49.703	0.66929	47.328	0.66846	49.437	0.64189	49.36	0.63005	48.109	0.63169	47.406	0.65688	48.953	0.64028
49.203	0.75581	48.36	0.73084	48.063	0.72048	47.735	0.70043	50.093	0.67284	47.719	0.65645	49.859	0.64103	49.797	0.62659	48.516	0.61725	47.797	0.64394	49.343	0.63149
49.593	0.75593	48.766	0.73126	48.453	0.718	48.125	0.70158	50.5	0.67074	48.109	0.6558	50.265	0.64305	50.188	0.62826	48.922	0.62002	48.187	0.64961	49.765	0.62271
49.984	0.75521	49.172	0.7294	48.844	0.7167	48.516	0.69911	50.89	0.66987	48.5	0.6577	50.671	0.64425	50.594	0.63346	49.328	0.61398	48.578	0.64125	50.187	0.63102
50.375	0.75325	49.563	0.72619	49.235	0.71523	48.906	0.69592	51.281	0.6676	48.891	0.65294	51.062	0.63564	51.047	0.62438	49.719	0.61552	48.969	0.64039	50.609	0.62658
50.765	0.75492	49.969	0.72715	49.625	0.71303	49.297	0.69779	51.687	0.67132	49.281	0.64943	51.453	0.64199	51.453	0.62678	50.109	0.62196	49.359	0.63199	51	0.64045
51.172	0.7547	50.375	0.72728	50.016	0.71727	49.688	0.6953	52.093	0.66824	49.672	0.64856	51.843	0.63763	51.844	0.63367	50.516	0.6195	49.75	0.63657	51.39	0.63245
51.562	0.75345	50.782	0.72952	50.407	0.716	50.078	0.69691	52.5	0.66997	50.062	0.65257	52.234	0.64428	52.281	0.63266	50.906	0.61417	50.14	0.63353	51.781	0.63949
51.953	0.7533	51.172	0.72665	50.797	0.71305	50.469	0.69823	52.906	0.67132	50.453	0.65115	52.625	0.64076	52.719	0.63367	51.297	0.62415	50.531	0.63548	52.171	0.63158
52.343	0.75502	51.563	0.72564	51.188	0.71331	50.86	0.69331	53.312	0.67276	50.844	0.64967	53.062	0.6439	53.141	0.63904	51.687	0.61854	50.922	0.63435	52.578	0.64132
52.734	0.75717	51.969	0.72751	51.578	0.71425	51.25	0.69386	53.734	0.67072	51.234	0.64769	53.5	0.6392	53.531	0.63619	52.078	0.61845	51.312	0.64077	52.984	0.63245
53.125	0.75967	52.36	0.73082	51.969	0.71787	51.641	0.70066	54.125	0.67799	51.625	0.64785	53.921	0.64928	53.985	0.6537	52.484	0.61445	51.703	0.64381	53.406	0.64136
53.515	0.76102	52.75	0.72895	52.36	0.71613	52.031	0.69713	54.547	0.68731	52.016	0.64898	54.343	0.65751	54.438	0.65455	52.875	0.62399	52.094	0.63455	53.796	0.64806
53.906	0.76335	53.141	0.73042	52.75	0.71803	52.422	0.69662	54.953	0.69461	52.406	0.65338	54.734	0.66258	54.844	0.6625	53.281	0.63163	52.484	0.64387	54.218	0.65293
54.297	0.76583	53.532	0.73101	53.141	0.71858	52.813	0.70037	55.343	0.70252	52.797	0.65484	55.156	0.67982	55.235	0.68224	53.672	0.63206	52.875	0.64558	54.64	0.66675
54.687	0.76924	53.922	0.7374	53.532	0.72446	53.203	0.70242	55.765	0.7194	53.187	0.65591	55.593	0.69346	55.625	0.69975	54.062	0.632	53.265	0.64575	55.062	0.68262
55.078	0.77606	54.313	0.74309	53.922	0.72633	53.594	0.704	56.156	0.74188	53.562	0.65398	56.031	0.71681	56.063	0.72001	54.469	0.6513	53.656	0.65046	55.453	0.68814
55.468	0.78449	54.704	0.74443	54.313	0.72727	53.985	0.70585	56.547	0.75525	53.953	0.66036	56.421	0.73629	56.453	0.73733	54.859	0.65885	54.047	0.6506	55.875	0.73536
55.859	0.79945	55.094	0.75356	54.703	0.73362	54.375	0.70974	56.968	0.77004	54.344	0.66663	56.812	0.74793	56.891	0.76143	55.266	0.6755	54.437	0.65214	56.265	0.74405
56.25	0.81514	55.516	0.76974	55.094	0.74282	54.766	0.71599	57.39	0.78197	54.734	0.67264	57.203	0.76051	57.328	0.7507	55.656	0.7002	54.828	0.66709	56.656	0.75853
56.656	0.83143	55.907	0.78885	55.485	0.75166	55.156	0.7246	57.812	0.78214	55.125	0.68066	57.609	0.76176	57.781	0.76745	56.047	0.7223	55.219	0.67194	57.046	0.76771
57.062	0.84472	56.297	0.80549	55.875	0.77025	55.547	0.74147	58.234	0.78347	55.516	0.70198	58.015	0.7594	58.188	0.76221	56.453	0.74509	55.609	0.68784	57.437	0.76431
57.453	0.84841	56.688	0.8206	56.266	0.78847	55.938	0.75964	58.64	0.78333	55.906	0.71731	58.421	0.76567	58.578	0.764	56.875	0.75784	56	0.71164	57.828	0.76166
57.843	0.85812	57.079	0.82934	56.657	0.80284	56.328	0.77976	59.047	0.78344	56.297	0.73511	58.812	0.76865	59	0.7615	57.266	0.75223	56.39	0.73669	58.218	0.76231
58.234	0.86122	57.469	0.8328	57.047	0.81111	56.719	0.79088	59.437	0.78105	56.687	0.74936	59.203	0.76221	59.422	0.75665	57.687	0.74589	56.781	0.75984	58.609	0.77323
58.625	0.8575	57.86	0.83423	57.438	0.82518	57.11	0.8089	59.859	0.77672	57.078	0.76602	59.593	0.75773	59.813	0.75451	58.078	0.75128	57.172	0.77114	59	0.76584
59.031	0.8559	58.25	0.83033	57.828	0.82867	57.5	0.81561	60.25	0.7711	57.469	0.76864	59.984	0.7495	60.25	0.75251	58.469	0.7514	57.562	0.77892	59.375	0.75366
59.422	0.8606	58.641	0.83154	58.219	0.83352	57.891	0.8207	60.672	0.75994	57.859	0.76725	60.406	0.75011	60.688	0.74616	58.891	0.75466	57.953	0.76609	59.765	0.74436
59.812	0.85131	59.032	0.83091	58.61	0.8325	58.281	0.81487	61.093	0.75665	58.25	0.77231	60.843	0.75313	61.078	0.7471	59.281	0.74426	58.344	0.7749	60.156	0.76184
60.203	0.84968	59.422	0.8235	59	0.83011	58.672	0.81456	61.484	0.74984	58.641	0.7725	61.281	0.74414	61.469	0.73178	59.703	0.7445	58.734	0.76834	60.546	0.76958
60.593	0.84615	59.813	0.82177	59.391	0.82809	59.063	0.81853	61.875	0.74142	59.031	0.77053	61.671	0.73213	61.86	0.7219	60.109	0.74146	59.125	0.77619	60.937	0.75649
60.984	0.84168	60.219	0.81985	59.782	0.82611	59.453	0.81395	62.297	0.73128	59.422	0.76401	62.093	0.71427	62.25	0.70844	60.5	0.75331	59.515	0.76404	61.328	0.74879
61.375	0.83188	60.61	0.81175	60.172	0.81968	59.844	0.81524	62.687	0.71737	59.812	0.76193	62.531	0.70186	62.688	0.69596	60.922	0.73425	59.906	0.77056	61.718	0.73871
61.765	0.82689	61.032	0.80601	60.563	0.81458	60.235	0.80645	63.093	0.69848	60.203	0.76017	62.968	0.69065	63.078	0.68064	61.312	0.72966	60.297	0.77005	62.109	0.72184
62.156	0.81545	61.422	0.79808	60.953	0.8157	60.625	0.79884	63.5	0.68396	60.594	0.75108	63.406	0.67323	63.469	0.66241	61.734	0.7078	60.687	0.76834	62.5	0.71127
62.562	0.80922	61.813	0.78523	61.344	0.80475	61.016	0.79282	63.906	0.68223	60.984	0.74838	63.796	0.65904	63.86	0.65083	62.125	0.69342	61.078	0.7625	62.89	0.68671
62.953	0.79605	62.204	0.77267	61.735	0.80031	61.406	0.7867	64.312	0.66429	61.375	0.74402	64.187	0.63805	64.297	0.63655	62.516	0.67818	61.469	0.75793	63.281	0.67114
63.343	0.78665	62.594	0.76443	62.125	0.78434	61.797	0.77794	64.718	0.64922	61.766	0.73198	64.578	0.62924	64.735	0.62358	62.937	0.66057	61.859	0.75073	63.671	0.64723
63.734	0.7758	62.985	0.75317	62.516	0.7813	62.188	0.76965	65.14	0.64272	62.156	0.72146	65.015	0.62139	65.125	0.61351	63.328	0.64625	62.234	0.74001	64.062	0.64193
64.14	0.76893	63.375	0.73996	62.907	0.76962	62.578	0.7553	65.531	0.63589	62.547	0.70725	65.453	0.61352	65.563	0.60504	63.75	0.63711	62.625	0.72048	64.453	0.62615
64.515	0.75649	63.766	0.72598	63.297	0.75952	62.969	0.74254	65.937	0.62508	62.937	0.68976	65.859	0.59507	66	0.59751	64.172	0.6174	63.015	0.6946	64.843	0.61302
64.906	0.7473	64.188	0.71263	63.688	0.74381	63.36	0.73346	66.343	0.61388	63.328	0.68135	66.25	0.59432	66.391	0.5904	64.562	0.6089	63.406	0.69194	65.234	0.60123
65.297	0.73992	64.579	0.70333	64.078	0.73107	63.75	0.718	66.75	0.61171	63.719	0.66328	66.687	0.5858	66.781	0.5836	64.984	0.59496	63.797	0.66992	65.625	0.58628
65.687	0.72672	64.969	0.69568	64.469	0.72083	64.141	0.70693	67.172	0.60646	64.109	0.65805	67.078	0.58771	67.203	0.58186	65.406	0.58495	64.187	0.65872	66.015	0.59019
66.078	0.72308	65.36	0.68595	64.86	0.71211	64.531	0.70095	67.562	0.60204	64.5	0.64384	67.484	0.57859	67.625	0.57934	65.797	0.5803	64.578	0.64425	66.406	0.58241
66.468	0.71457	65.75	0.67784	65.25	0.70004	64.922	0.68722	67.984	0.60027	64.891	0.63467	67.859	0.57744	68.016	0.57722	66.219	0.57116	64.969	0.63319	66.796	0.56571
66.859	0.71202	66.141	0.67143	65.641	0.69699	65.313	0.67882	68.406	0.59528	65.281	0.62308	68.265	0.57924	68.406	0.57729	66.625	0.56592	65.359	0.61892	67.187	0.55989
67.25	0.70669	66.532	0.66467	66.032	0.68993	65.703	0.66887	68.828	0.59614	65.672	0.61187	68.703	0.57784	68.813	0.57449	67.016	0.55909	65.75	0.60199	67.578	0.56589
67.64	0.70514	66.922	0.66532	66.422	0.68302	66.094	0.66227	69.25	0.59298	66.062	0.60861	69.125	0.57681	69.203	0.57379	67.437	0.55672	66.14	0.59697	67.968	0.56498
68.031	0.70203	67.297	0.66195	66.813	0.67709	66.485	0.65498	69.672	0.59141	66.453	0.60068	69.546	0.57561	69.641	0.57435	67.859	0.55887	66.531	0.58799	68.359	0.55958
68.422	0.70036	67.688	0.65491	67.203	0.67361	66.875	0.64797	70.093	0.58677	66.844	0.59633	69.937	0.56936	70.063	0.5664	68.25	0.5573	66.922	0.58342	68.75	0.55285
68.812	0.69824	68.079	0.6549	67.594	0.66692	67.266	0.64612	70.515	0.5877	67.234	0.59537	70.375	0.56938	70.453	0.57101	68.672	0.55678	67.312	0.58307	69.14	0.55915
69.203	0.69648	68.469	0.65096	67.985	0.66578	67.656	0.64422	70.906	0.58573	67.625	0.59001	70.812	0.56692	70.891	0.56529	69.078	0.55351	67.703	0.57123	69.531	0.55967
69.593	0.69661	68.86	0.64907	68.375	0.66549	68.047	0.64329	71.328	0.58499	68.016	0.58895	71.25	0.56218	71.344	0.56416	69.469	0.55127	68.094	0.57529	69.921	0.5558
69.984	0.69578	69.25	0.64683	68.766	0.66384	68.438	0.63975	71.734	0.57805	68.406	0.58436	71.687	0.55871	71.735	0.55755	69.859	0.54988	68.484	0.57126	70.312	0.54241
70.375	0.69088	69.641	0.64877	69.157	0.66154	68.828	0.63541	72.125	0.57906	68.797	0.58561	72.093	0.55966	72.125	0.55905	70.25	0.54489	68.875	0.57935	70.703	0.54558
70.765	0.68958	70.032	0.64477	69.547	0.66134	69.219	0.63795	72.515	0.57385	69.187	0.58968	72.484	0.55688	72.516	0.55524	70.672	0.54508	69.265	0.57239	71.093	0.54063
71.156	0.68438	70.422	0.64136	69.938	0.65783	69.61	0.63257	72.937	0.57435	69.578	0.58309	72.875	0.55497	72.906	0.55501	71.078	0.54083	69.656	0.56071	71.484	0.54272
71.547	0.68286	70.813	0.63806	70.344	0.65617	70	0.63543	73.328	0.57101	69.969	0.58156	73.296	0.55272	73.344	0.55263	71.469	0.52993	70.047	0.56252	71.875	0.53619
71.937	0.68251	71.204	0.63508	70.75	0.65487	70.391	0.6294	73.734	0.57348	70.359	0.57605	73.703	0.55775	73.781	0.55578	71.859	0.53701	70.437	0.56327	72.265	0.54785
72.328	0.68001	71.594	0.62953	71.141	0.65341	70.781	0.62968	74.156	0.57412	70.75	0.57273	74.109	0.56378	74.203	0.56722	72.281	0.52605	70.828	0.55812	72.656	0.53615
72.718	0.67797	71.985	0.6288	71.532	0.64782	71.172	0.62174	74.562	0.58013	71.141	0.57201	74.546	0.56302	74.594	0.55875	72.687	0.53088	71.219	0.5531	73.046	0.53993
73.109	0.67428	72.407	0.62779	71.922	0.64634	71.563	0.62208	74.953	0.5808	71.531	0.56928	74.937	0.56605	75.016	0.56367	73.109	0.52568	71.609	0.55655	73.437	0.53989
73.5	0.67745	72.813	0.62398	72.313	0.64694	71.953	0.61519	75.359	0.58046	71.922	0.56567	75.375	0.56122	75.453	0.56658	73.516	0.52811	72	0.55064	73.828	0.53232
73.89	0.67449	73.204	0.62346	72.703	0.64644	72.344	0.61767	75.781	0.58198	72.312	0.56759	75.765	0.56434	75.844	0.56684	73.922	0.53609	72.39	0.54201	74.218	0.55006
74.281	0.67914	73.594	0.62819	73.094	0.64128	72.735	0.61475	76.203	0.5828	72.703	0.56498	76.156	0.56583	76.281	0.56211	74.344	0.53682	72.781	0.54491	74.609	0.54589
74.672	0.68064	74.016	0.62574	73.485	0.64318	73.125	0.61364	76.625	0.58141	73.094	0.55923	76.578	0.56834	76.719	0.5587	74.766	0.53701	73.172	0.55157	75	0.54867
75.062	0.68179	74.407	0.62598	73.875	0.64454	73.516	0.61494	77.015	0.58025	73.484	0.56606	77.015	0.56323	77.156	0.55609	75.156	0.54172	73.562	0.54508	75.39	0.54393
75.453	0.68497	74.797	0.62953	74.266	0.64584	73.906	0.6169	77.406	0.57518	73.875	0.56402	77.437	0.56087	77.547	0.55164	75.562	0.5448	73.953	0.55211	75.781	0.54359
75.843	0.68255	75.188	0.63183	74.657	0.64628	74.297	0.61637	77.797	0.57017	74.266	0.56833	77.843	0.55153	77.938	0.54169	75.969	0.54209	74.344	0.55413	76.171	0.55445
76.234	0.68408	75.579	0.63172	75.047	0.65226	74.688	0.61832	78.187	0.566	74.656	0.57171	78.234	0.53983	78.36	0.53347	76.359	0.53803	74.734	0.54842	76.562	0.54711
76.625	0.68601	75.969	0.63261	75.438	0.64899	75.078	0.62077	78.578	0.56274	75.047	0.57181	78.671	0.53891	78.797	0.53129	76.781	0.53935	75.125	0.55583	76.953	0.55689
77.015	0.68348	76.36	0.62924	75.828	0.653	75.469	0.62275	78.968	0.55547	75.437	0.5728	79.109	0.52899	79.188	0.53009	77.172	0.5246	75.515	0.54702	77.343	0.5445
77.406	0.68061	76.75	0.63122	76.219	0.65428	75.86	0.62135	79.359	0.54707	75.828	0.57722	79.562	0.52911	79.625	0.52324	77.594	0.51518	75.906	0.56297	77.734	0.5425
77.797	0.67685	77.157	0.62514	76.61	0.65071	76.25	0.61624	79.75	0.54502	76.219	0.57067	79.953	0.53418	80.063	0.52105	78.016	0.50619	76.297	0.55972	78.125	0.52832
78.187	0.67037	77.547	0.61899	77	0.65368	76.641	0.62128	80.14	0.54687	76.609	0.56978	80.343	0.52746	80.469	0.52561	78.406	0.50653	76.687	0.55822	78.515	0.51502
78.578	0.6651	77.938	0.61335	77.391	0.64651	77.031	0.61621	80.531	0.54502	77	0.56726	80.734	0.52752	80.86	0.52521	78.797	0.49966	77.078	0.56068	78.906	0.51685
78.968	0.65994	78.329	0.6063	77.782	0.63979	77.422	0.61333	80.922	0.54539	77.391	0.56466	81.171	0.53418	81.266	0.52507	79.219	0.49794	77.469	0.55672	79.296	0.51233
79.359	0.65403	78.719	0.60141	78.172	0.63503	77.813	0.60314	81.312	0.54937	77.781	0.55888	81.609	0.53277	81.688	0.53517	79.609	0.49658	77.859	0.54129	79.687	0.5128
79.75	0.65222	79.11	0.5954	78.563	0.63146	78.203	0.60283	81.703	0.5511	78.172	0.55157	82.015	0.54236	82.078	0.52978	80	0.50055	78.25	0.5419	80.078	0.51459
80.14	0.65153	79.5	0.59272	78.953	0.62713	78.594	0.59658	82.093	0.55404	78.562	0.54668	82.406	0.54394	82.516	0.53743	80.391	0.49286	78.64	0.53258	80.468	0.51159
80.531	0.65097	79.891	0.59378	79.344	0.62429	78.985	0.58707	82.484	0.5573	78.953	0.54343	82.796	0.53938	82.969	0.53458	80.781	0.49646	79.031	0.52562	80.859	0.51385
80.937	0.65155	80.282	0.58845	79.735	0.61657	79.375	0.58178	82.875	0.55878	79.344	0.54188	83.234	0.54837	83.391	0.53533	81.203	0.49803	79.422	0.52036	81.25	0.51224
81.328	0.65077	80.672	0.59331	80.125	0.62039	79.766	0.57908	83.265	0.55699	79.734	0.53578	83.625	0.53794	83.781	0.52681	81.594	0.50573	79.812	0.51637	81.64	0.51515
81.718	0.65553	81.063	0.59474	80.516	0.61592	80.156	0.57884	83.656	0.55894	80.125	0.53967	84.015	0.54723	84.172	0.51971	82.016	0.51105	80.203	0.52487	82.031	0.51846
82.109	0.65729	81.454	0.59748	80.891	0.61561	80.547	0.58112	84.047	0.55794	80.516	0.53942	84.406	0.53498	84.61	0.52747	82.422	0.51136	80.594	0.52187	82.421	0.52459
82.5	0.65904	81.844	0.5994	81.282	0.62008	80.938	0.57848	84.437	0.5513	80.906	0.54004	84.843	0.53128	85.031	0.50872	82.812	0.51216	80.984	0.52146	82.812	0.52676
82.89	0.65991	82.235	0.5965	81.672	0.61966	81.328	0.57864	84.828	0.54494	81.297	0.54209	85.281	0.5188	85.469	0.49686	83.219	0.51001	81.375	0.51927	83.203	0.53128
83.281	0.66087	82.625	0.6017	82.063	0.62574	81.719	0.58247	85.218	0.5404	81.687	0.54244	85.671	0.51463	85.922	0.50293	83.609	0.50314	81.765	0.53204	83.593	0.51685
83.672	0.66383	83.016	0.60062	82.453	0.62792	82.11	0.58557	85.609	0.53332	82.078	0.54719	86.062	0.51294	86.313	0.49766	84	0.49495	82.156	0.52685	83.984	0.5088
84.062	0.66316	83.407	0.60256	82.844	0.63019	82.5	0.58478	86	0.52823	82.469	0.54873	86.5	0.51149	86.703	0.50462	84.391	0.49624	82.547	0.53009	84.375	0.51115
84.453	0.65944	83.797	0.60141	83.25	0.6313	82.891	0.59533	86.39	0.52673	82.859	0.55302	86.937	0.52048	87.094	0.50851	84.781	0.48257	82.937	0.53508	84.765	0.50333
84.843	0.65487	84.188	0.59514	83.641	0.6334	83.281	0.59226	86.781	0.52518	83.25	0.5527	87.343	0.51661	87.485	0.50867	85.203	0.47755	83.328	0.53136	85.156	0.49254
85.234	0.65027	84.579	0.58857	84.032	0.63072	83.672	0.58952	87.172	0.53297	83.641	0.5492	87.734	0.52523	87.875	0.50808	85.594	0.4766	83.719	0.53426	85.546	0.49115
85.625	0.63994	84.969	0.58674	84.422	0.62763	84.063	0.5852	87.562	0.53473	84.031	0.54898	88.125	0.52699	88.266	0.51792	86.016	0.48636	84.109	0.52692	85.937	0.48959
86.015	0.63613	85.36	0.57672	84.813	0.62452	84.453	0.58322	87.953	0.54235	84.422	0.54382	88.515	0.53282	88.656	0.52651	86.422	0.47321	84.5	0.52156	86.328	0.49215
86.406	0.6361	85.75	0.57441	85.203	0.61488	84.844	0.57824	88.343	0.54462	84.812	0.54135	88.937	0.53814	89.047	0.52227	86.812	0.48146	84.89	0.51927	86.718	0.48928
86.797	0.635	86.157	0.57215	85.594	0.61238	85.235	0.56601	88.734	0.55154	85.203	0.53554	89.328	0.54476	89.438	0.5139	87.219	0.48528	85.281	0.51319	87.109	0.5028
87.187	0.63615	86.547	0.57327	85.985	0.60701	85.625	0.56382	89.125	0.55566	85.594	0.5273	89.718	0.53693	89.828	0.5094	87.609	0.49461	85.672	0.49951	87.5	0.50506
87.578	0.64017	86.938	0.57207	86.391	0.60122	86.016	0.56142	89.515	0.55467	85.984	0.52249	90.156	0.5318	90.219	0.50328	88.031	0.49547	86.062	0.50705	87.89	0.5118
87.968	0.64195	87.329	0.57719	86.797	0.60555	86.406	0.56058	89.953	0.55007	86.375	0.5166	90.546	0.514	90.61	0.48337	88.422	0.50268	86.453	0.49589	88.281	0.50824
88.359	0.64236	87.719	0.58189	87.203	0.60632	86.797	0.55422	90.343	0.54294	86.766	0.52843	90.937	0.4896	91	0.45627	88.812	0.49982	86.844	0.50548	88.671	0.51167
88.75	0.64824	88.11	0.58722	87.641	0.60674	87.188	0.55996	90.734	0.53158	87.156	0.52539	91.375	0.46296	91.391	0.42977	89.234	0.49929	87.234	0.49944	89.062	0.51267
89.14	0.65391	88.5	0.58867	88.032	0.61351	87.578	0.56495	91.125	0.51527	87.547	0.52967	91.812	0.43092	91.781	0.40607	89.625	0.48901	87.625	0.51289	89.453	0.5142
89.531	0.65561	88.891	0.58991	88.422	0.61669	87.969	0.56905	91.515	0.48984	87.937	0.53673	92.203	0.41026	92.172	0.38793	90.047	0.47592	88.015	0.50872	89.843	0.50506
89.922	0.6528	89.282	0.5956	88.813	0.62285	88.36	0.57271	91.906	0.46296	88.328	0.54126	92.64	0.39372	92.563	0.37696	90.469	0.44904	88.406	0.5189	90.234	0.48976
90.312	0.65525	89.672	0.59095	89.203	0.62548	88.75	0.5745	92.297	0.44013	88.719	0.54535	93.078	0.3838	92.953	0.37063	90.859	0.43605	88.797	0.52395	90.625	0.46759
90.703	0.64493	90.063	0.59252	89.594	0.62795	89.141	0.57827	92.687	0.42191	89.109	0.5526	93.468	0.38786	93.344	0.37496	91.25	0.40603	89.187	0.52869	91.015	0.44046
91.093	0.63545	90.454	0.58351	89.985	0.62607	89.531	0.5822	93.078	0.4083	89.5	0.54449	93.859	0.38851	93.735	0.37656	91.672	0.38312	89.578	0.5292	91.406	0.41242
91.484	0.61716	90.844	0.57034	90.375	0.62131	89.922	0.58108	93.468	0.40412	89.891	0.54987	94.265	0.39887	94.125	0.38179	92.062	0.36828	89.969	0.51903	91.796	0.39907
91.875	0.58946	91.235	0.54607	90.766	0.61406	90.313	0.57186	93.859	0.40543	90.281	0.53664	94.687	0.4081	94.516	0.39431	92.453	0.3579	90.359	0.51401	92.187	0.37646
92.265	0.56486	91.625	0.5219	91.157	0.59964	90.703	0.56033	94.25	0.40909	90.672	0.51722	95.093	0.42933	94.906	0.40562	92.859	0.35402	90.75	0.4978	92.578	0.38303
92.656	0.53853	92.016	0.49835	91.547	0.57658	91.094	0.53952	94.64	0.42419	91.062	0.50282	95.531	0.43551	95.297	0.41739	93.25	0.3632	91.14	0.47202	92.968	0.36655
93.047	0.51981	92.407	0.47372	91.938	0.54801	91.485	0.51587	95.031	0.43246	91.453	0.46781	95.937	0.44885	95.688	0.41953	93.672	0.37022	91.531	0.43918	93.359	0.36877
93.437	0.50612	92.797	0.45582	92.328	0.524	91.875	0.49005	95.422	0.45279	91.844	0.44868	96.328	0.45021	96.063	0.4265	94.062	0.38346	91.922	0.41935	93.75	0.36833
93.828	0.49532	93.188	0.44328	92.719	0.50087	92.266	0.46386	95.812	0.46625	92.234	0.42674	96.718	0.45417	96.469	0.42638	94.484	0.3817	92.312	0.40368	94.14	0.38659
94.218	0.49465	93.579	0.43621	93.11	0.48306	92.656	0.44522	96.203	0.47967	92.625	0.41086	97.156	0.43729	96.844	0.4024	94.875	0.3911	92.703	0.38251	94.531	0.39863
94.609	0.49645	94	0.43697	93.5	0.47015	93.047	0.43213	96.593	0.49233	93.016	0.40129	97.593	0.36109	97.235	0.33571	95.266	0.4051	93.094	0.38077	94.921	0.39372
95	0.50767	94.391	0.44083	93.891	0.46695	93.438	0.42236	96.984	0.49705	93.406	0.40157	97.984	0.2547	97.625	0.23052	95.672	0.40086	93.484	0.37579	95.312	0.39624
95.39	0.52377	94.782	0.45781	94.282	0.46804	93.828	0.42195	97.375	0.49205	93.797	0.40185	98.421	0.15488	98.016	0.14202	96.094	0.40738	93.875	0.38146	95.703	0.4032
95.781	0.53486	95.172	0.46731	94.672	0.47419	94.219	0.42664	97.765	0.4552	94.187	0.40979	98.812	0.10661	98.406	0.09808	96.5	0.37305	94.265	0.38146	96.093	0.39364
96.172	0.55697	95.563	0.48566	95.063	0.48906	94.61	0.43555	98.156	0.39057	94.578	0.41746	99.203	0.09673	98.797	0.0869	96.891	0.2894	94.656	0.39771	96.484	0.36607
96.562	0.56888	95.969	0.50316	95.453	0.50079	95	0.45019	98.547	0.29504	94.969	0.4316	99.593	0.08755	99.188	0.07792	97.281	0.19047	95.047	0.40696	96.875	0.30712
96.953	0.58452	96.391	0.51637	95.844	0.52546	95.391	0.46439	98.937	0.19613	95.359	0.44764	99.984	0.07665	99.578	0.06813	97.687	0.11408	95.437	0.41092	97.265	0.19925
97.343	0.59609	96.782	0.52925	96.235	0.53771	95.781	0.48326	99.328	0.13359	95.75	0.46533	100.375	0.0653	99.969	0.05765	98.094	0.08677	95.828	0.41815	97.656	0.11982
97.734	0.60943	97.204	0.54148	96.625	0.55352	96.172	0.49837	99.718	0.11535	96.141	0.46913	100.765	0.05514	100.36	0.05045	98.484	0.07701	96.219	0.4199	98.046	0.08587
98.125	0.59894	97.61	0.53726	97.016	0.56944	96.563	0.50983	100.109	0.11152	96.531	0.47922	101.156	0.04744	100.75	0.04786	98.906	0.06669	96.609	0.41361	98.437	0.07604
98.515	0.56818	98	0.50338	97.407	0.58176	96.953	0.52294	100.5	0.104	96.922	0.47973	101.546	0.04408	101.141	0.04462	99.312	0.05782	97	0.40064	98.828	0.06769
98.89	0.51462	98.407	0.44283	97.797	0.57981	97.344	0.51594	100.89	0.08579	97.312	0.46081	101.937	0.04231	101.531	0.04389	99.703	0.04933	97.39	0.32796	99.218	0.05869
99.281	0.44216	98.829	0.35265	98.188	0.54736	97.735	0.49909	101.281	0.06606	97.703	0.40229	102.328	0.04166	101.922	0.03984	100.109	0.04391	97.781	0.22637	99.609	0.05256
99.672	0.35087	99.219	0.25546	98.578	0.48794	98.11	0.44582	101.672	0.0579	98.094	0.3076	102.718	0.0371	102.313	0.03685	100.516	0.04532	98.172	0.13723	100	0.04691
100.062	0.25968	99.61	0.17637	98.969	0.41425	98.5	0.3665	102.062	0.05094	98.484	0.2045	103.109	0.03648	102.703	0.03511	100.937	0.04163	98.562	0.09258	100.39	0.04404
100.437	0.19328	100.016	0.13728	99.36	0.31973	98.891	0.26403	102.453	0.04969	98.875	0.13695	103.5	0.03361	103.094	0.03551	101.328	0.04061	98.953	0.0819	100.781	0.03982
100.828	0.16441	100.407	0.13303	99.75	0.2195	99.281	0.17742	102.843	0.04727	99.266	0.11027	103.89	0.03248	103.485	0.03273	101.719	0.03898	99.344	0.07186	101.171	0.04113
101.218	0.1643	100.797	0.13104	100.141	0.16163	99.672	0.13154	103.234	0.04224	99.656	0.10254	104.281	0.03134	103.875	0.03076	102.109	0.0347	99.734	0.06633	101.562	0.03961
101.609	0.14797	101.235	0.10673	100.532	0.14719	100.063	0.12121	103.625	0.03948	100.047	0.09548	104.671	0.03092	104.266	0.02897	102.531	0.03538	100.125	0.05578	101.953	0.03604
102	0.11371	101.625	0.078	100.922	0.14838	100.453	0.12025	104.015	0.03724	100.437	0.08161	105.062	0.02822	104.656	0.02798	102.937	0.03368	100.515	0.04854	102.343	0.03339
102.39	0.08841	102.047	0.06576	101.313	0.13504	100.844	0.10766	104.406	0.03541	100.828	0.06465	105.453	0.02643	105.047	0.02732	103.328	0.03205	100.906	0.04769	102.734	0.03278
102.781	0.07717	102.438	0.06074	101.703	0.10178	101.235	0.08226	104.797	0.03284	101.219	0.05528	105.843	0.02435	105.438	0.02767	103.719	0.03054	101.297	0.04435	103.125	0.03239
103.172	0.06938	102.829	0.0564	102.094	0.07925	101.625	0.06577	105.187	0.03227	101.609	0.05075	106.234	0.02554	105.828	0.02443	104.109	0.02934	101.687	0.04196	103.515	0.03182
103.562	0.06483	103.219	0.0513	102.485	0.07057	102.016	0.05654	105.578	0.03072	102	0.04803	106.625	0.02358	106.219	0.0241	104.531	0.0278	102.078	0.04178	103.906	0.02943
103.953	0.05854	103.641	0.04763	102.875	0.06409	102.406	0.05591	105.968	0.02831	102.391	0.04442	107.015	0.02256	106.61	0.02254	104.922	0.02746	102.469	0.03663	104.296	0.02739
104.343	0.05612	104.063	0.04389	103.266	0.05952	102.797	0.05158	106.359	0.02843	102.781	0.04141	107.406	0.02066	107	0.02377	105.344	0.0254	102.859	0.03701	104.687	0.02791
104.734	0.04995	104.454	0.04142	103.657	0.05508	103.188	0.04799	106.75	0.02687	103.172	0.0392	107.796	0.02198	107.391	0.02264	105.734	0.02368	103.25	0.03598	105.078	0.02739
105.125	0.04657	104.844	0.03836	104.047	0.05101	103.578	0.04372	107.14	0.02648	103.562	0.03679	108.187	0.02189	107.781	0.02087	106.125	0.02266	103.64	0.03277	105.468	0.02474
105.515	0.04424	105.25	0.03608	104.438	0.04773	103.969	0.0391	107.531	0.02489	103.953	0.03535	108.578	0.02008	108.172	0.02047	106.547	0.0218	104.031	0.03165	105.859	0.02296
105.906	0.04269	105.672	0.03476	104.828	0.04349	104.36	0.03927	107.922	0.02466	104.344	0.03225	108.968	0.0182	108.563	0.01988	106.937	0.02146	104.422	0.03089	106.25	0.02365
106.297	0.03944	106.063	0.0325	105.219	0.04183	104.75	0.03632	108.312	0.02228	104.734	0.03141	109.359	0.01824	108.953	0.01868	107.359	0.02001	104.812	0.03004	106.656	0.02374
106.703	0.03779	106.485	0.03149	105.61	0.04062	105.141	0.03512	108.703	0.02219	105.125	0.03061	109.75	0.01788	109.344	0.01854	107.781	0.01989	105.203	0.03045	107.062	0.02074
107.093	0.03659	106.875	0.03113	106	0.03808	105.531	0.03287	109.093	0.02167	105.516	0.02876	110.14	0.01851	109.735	0.01885	108.172	0.01777	105.594	0.02704	107.453	0.02017
107.484	0.03475	107.266	0.02855	106.391	0.03663	105.922	0.03105	109.484	0.02106	105.906	0.0269	110.531	0.01806	110.125	0.01664	108.594	0.01878	105.984	0.02594	107.843	0.02
107.89	0.03477	107.657	0.02671	106.782	0.03472	106.313	0.0302	109.875	0.01963	106.297	0.02594	110.921	0.01773	110.516	0.01781	109.016	0.01746	106.375	0.02332	108.234	0.01991
108.281	0.0321	108.063	0.02628	107.172	0.034	106.703	0.02816	110.265	0.01942	106.687	0.02489	111.312	0.01668	110.906	0.01652	109.422	0.01841	106.765	0.02629	108.625	0.01778
108.672	0.03052	108.454	0.02454	107.563	0.03162	107.094	0.02823	110.656	0.01951	107.078	0.02454	111.765	0.01699	111.297	0.01555	109.844	0.01623	107.156	0.02304	109.015	0.01874
109.078	0.02994	108.875	0.02427	107.953	0.03006	107.485	0.02669	111.047	0.01944	107.5	0.02285	112.156	0.01602	111.688	0.01704	110.234	0.0173	107.547	0.01987	109.406	0.01839
109.484	0.02807	109.266	0.02381	108.344	0.02967	107.875	0.02534	111.484	0.01947	107.906	0.02232	112.546	0.01606	112.078	0.01572	110.625	0.01515	107.937	0.02151	109.796	0.01804
109.875	0.02741	109.657	0.02362	108.735	0.02822	108.266	0.0244	111.875	0.0178	108.297	0.02177	112.937	0.0169	112.469	0.016	111.047	0.01533	108.328	0.01963	110.171	0.01761
110.265	0.02758	110.094	0.02261	109.125	0.02697	108.656	0.02312	112.265	0.01738	108.672	0.02065	113.343	0.01704	112.86	0.01567	111.437	0.0149	108.719	0.02045	110.593	0.01774
110.656	0.02754	110.485	0.02279	109.516	0.02611	109.047	0.02298	112.672	0.01907	109.078	0.0202	113.75	0.01641	113.25	0.01614	111.859	0.01573	109.109	0.01847	111	0.0173
111.047	0.02688	110.907	0.02179	109.907	0.02623	109.438	0.02174	113.062	0.01796	109.5	0.01865	114.171	0.01582	113.641	0.01628	112.25	0.01724	109.5	0.01884	111.437	0.01717
111.437	0.02645	111.297	0.02134	110.297	0.02495	109.828	0.02121	113.453	0.01874	109.875	0.01925	114.578	0.01497	114.031	0.01624	112.641	0.01536	109.89	0.01915	111.859	0.01661
111.843	0.0252	111.688	0.02078	110.688	0.02465	110.219	0.02164	113.843	0.01848	110.266	0.01877	114.984	0.01617	114.422	0.01567	113.062	0.01555	110.281	0.01673	112.296	0.0143
112.625	0.02444	112.079	0.02004	111.078	0.02413	110.61	0.02112	114.234	0.01853	110.656	0.01879	115.39	0.01582	114.813	0.01525	113.484	0.01466	110.672	0.01888	112.703	0.01522
113.015	0.0235	112.485	0.0197	111.469	0.0243	111	0.02029	114.625	0.01868	111.047	0.01825	115.796	0.01595	115.203	0.01605	113.875	0.01456	111.062	0.01765	113.093	0.01565
113.422	0.02392	112.875	0.01988	111.86	0.02355	111.391	0.02032	115.015	0.01877	111.437	0.01754	116.187	0.01671	115.594	0.01631	114.266	0.0153	111.453	0.01632	113.484	0.017
113.812	0.02416	113.297	0.02	112.25	0.02286	111.781	0.02027	115.406	0.01771	111.828	0.01687	116.578	0.01662	115.985	0.01603	114.656	0.01512	111.844	0.01724	113.875	0.01752
114.203	0.02388	113.688	0.0195	112.641	0.02252	112.172	0.01998	115.797	0.0182	112.219	0.01662	116.968	0.0171	116.375	0.01457	115.062	0.01586	112.234	0.01608	114.265	0.01678
114.609	0.02408	114.079	0.01935	113.032	0.02198	112.563	0.01828	116.187	0.01846	112.609	0.01621	117.359	0.01619	116.766	0.01459	115.484	0.01647	112.625	0.01639	114.656	0.01391
115	0.02393	114.469	0.01976	113.422	0.02161	112.953	0.01871	116.578	0.01812	113	0.01724	117.75	0.01706	117.156	0.01631	115.875	0.01549	113.015	0.01526	115.046	0.01491
115.422	0.02423	114.875	0.02001	113.813	0.02256	113.344	0.01879	116.968	0.01813	113.391	0.01685	118.14	0.01621	117.547	0.01605	116.297	0.01586	113.406	0.01471	115.437	0.01717
115.828	0.02366	115.297	0.01975	114.203	0.02225	113.735	0.0183	117.359	0.01779	113.828	0.0167	118.531	0.01533	117.938	0.01537	116.719	0.01595	113.797	0.01543	115.828	0.0153
116.218	0.02359	115.688	0.01954	114.594	0.02232	114.125	0.01861	117.75	0.01781	114.25	0.01727	118.921	0.01586	118.328	0.01518	117.109	0.0153	114.187	0.01584	116.218	0.01561
116.625	0.02441	116.094	0.01945	114.985	0.02167	114.516	0.01844	118.14	0.01853	114.641	0.01628	119.312	0.01641	118.719	0.016	117.5	0.01493	114.578	0.01669	116.609	0.01552
117.015	0.02338	116.485	0.01957	115.375	0.0228	114.906	0.01855	118.515	0.01801	115.031	0.0173	119.703	0.0169	119.11	0.01572	117.891	0.01444	114.969	0.0154	117	0.016
117.422	0.02365	116.875	0.01949	115.766	0.02207	115.297	0.01876	118.906	0.01753	115.422	0.01593	120.093	0.01626	119.5	0.01577	118.281	0.01413	115.359	0.01574	117.39	0.01583
117.812	0.02383	117.266	0.01982	116.157	0.02186	115.688	0.0194	119.297	0.01833	115.812	0.01638	120.484	0.01588	119.891	0.01645	118.672	0.0165	115.75	0.01611	117.781	0.01643
118.203	0.0241	117.657	0.01976	116.547	0.02238	116.078	0.01908	119.687	0.01825	116.203	0.01773	120.875	0.01593	120.281	0.01445	119.062	0.01543	116.14	0.01693	118.171	0.0153
118.609	0.02388	118.047	0.02003	116.938	0.02211	116.516	0.01895	120.078	0.01799	116.594	0.01654	121.265	0.01564	120.672	0.01577	119.453	0.01638	116.531	0.01734	118.562	0.0163
119	0.02386	118.438	0.02033	117.328	0.02131	116.938	0.01875	120.468	0.01767	116.984	0.01647	121.656	0.01606	121.063	0.01527	119.875	0.01472	116.922	0.01632	118.953	0.01591
119.39	0.02347	118.829	0.01963	117.735	0.02204	117.328	0.01834	120.859	0.01773	117.375	0.01677	122.046	0.01559	121.453	0.0152	120.266	0.01601	117.312	0.01584	119.343	0.01539
119.781	0.02366	119.219	0.02018	118.125	0.02144	117.719	0.01898	121.25	0.01736	117.766	0.01789	122.437	0.0159	121.844	0.01652	120.656	0.01515	117.703	0.01516	119.734	0.017
120.172	0.02396	119.61	0.01982	118.516	0.02202	118.125	0.0183	121.64	0.01757	118.156	0.01785			122.235	0.0161	121.047	0.01601	118.094	0.01587	120.125	0.01622
120.562	0.02344	120	0.02007	118.907	0.02153	118.531	0.01888	122.031	0.01777	118.547	0.01735			122.625	0.01551			118.484	0.01567	120.515	0.01561
120.953	0.02364	120.391	0.01992	119.297	0.02217	118.953	0.01974	122.422	0.01775	118.937	0.0172			123.016	0.01581			118.875	0.01505	120.906	0.01717
121.328	0.02347	120.782	0.01995	119.688	0.02144	119.36	0.01953	122.89	0.01867	119.328	0.01708			123.406	0.01471			119.265	0.01512	121.296	0.01587
121.718	0.02362	121.172	0.01975	120.078	0.02264	119.766	0.01872	123.297	0.01758	119.719	0.01587			123.797	0.01508			119.656	0.0169	121.687	0.01639
122.109	0.02332	121.563	0.0198	120.469	0.02199	120.188	0.01857	123.687	0.01811	120.109	0.01635			124.188	0.01588			120.047	0.01652	122.078	0.01526
122.5	0.02294	121.954	0.0197	120.86	0.02218	120.594	0.01818	124.078	0.01805	120.5	0.01683			124.578	0.01483			120.437	0.0169	122.468	0.01461
122.89	0.02371	122.344	0.0197	121.25	0.02202	120.985	0.01864	124.5	0.01789	120.891	0.01817			124.969	0.01501			120.828	0.0156	122.859	0.01678
123.281	0.02334	122.735	0.02031	121.641	0.02183	121.375	0.01958	124.922	0.01853	121.281	0.01703			125.36	0.01508			121.219	0.01618	123.25	0.01648
123.687	0.02417	123.188	0.01969	122.032	0.02134	121.766	0.01933	125.328	0.01841	121.703	0.01665			125.75	0.01664			121.609	0.01502	123.64	0.01643
124.078	0.02316	123.579	0.01956	122.422	0.02215	122.219	0.01864	125.75	0.0178	122.094	0.01704			126.141	0.01555			122	0.01731	124.031	0.01569
124.468	0.02436	123.969	0.01963	122.813	0.02316	122.61	0.01893	126.172	0.01727	122.484	0.01711			126.531	0.01574			122.39	0.0169	124.421	0.0147
124.859	0.02399	124.36	0.01952	123.219	0.0214	123	0.01859			122.875	0.01706			126.922	0.01598			122.781	0.01673	124.812	0.016
125.25	0.02444	124.75	0.01972	123.625	0.02222	123.422	0.01962			123.266	0.01624			127.313	0.01508			123.172	0.01587	125.203	0.01583
125.64	0.0239	125.172	0.02111	124.016	0.02218	123.844	0.01846			123.656	0.01716			127.703	0.01478			123.562	0.01642	125.593	0.01683
126.031	0.02445	125.594	0.02022	124.407	0.02194	124.25	0.0192			124.047	0.01665			128.094	0.01619			123.953	0.01502	125.984	0.0163
126.422	0.02384	126	0.01989	124.797	0.02133	124.672	0.01875			124.437	0.01714			128.485	0.01581			124.344	0.01557	126.375	0.01587
126.812	0.02362	126.422	0.01985	125.188	0.02141	125.094	0.01895			124.828	0.01649			128.875	0.01555			124.734	0.01615	126.765	0.01565
127.203	0.02297			125.61	0.02161	125.516	0.0186			125.219	0.01749			129.266	0.0153			125.125	0.01686	127.156	0.01622
127.593	0.02348			126.016	0.02198					125.609	0.01651			129.656	0.01572			125.515	0.01693	127.546	0.01474
127.984	0.02395			126.438	0.02189					126	0.01655			130.047	0.01433			125.906	0.01686	127.937	0.01548
128.375	0.02386			126.86	0.02109					126.391	0.01724			130.438	0.01593			126.297	0.01495	128.328	0.01587
128.781	0.02377			127.282	0.02152					126.797	0.01655			130.828	0.01617			126.687	0.01628	128.703	0.0153
129.203	0.02475			127.688	0.02153					127.187	0.01683			131.219	0.01643			127.078	0.01577	129.093	0.01596
129.609	0.02314			128.078	0.02136					127.578	0.0162			131.61	0.01586			127.469	0.01686	129.484	0.015
130	0.02405			128.469	0.02158					127.969	0.01773			132	0.01499			127.859	0.01591	129.875	0.01339
130.39	0.02362									128.359	0.0182			132.391	0.0164			128.25	0.01676	130.265	0.01443
										128.75	0.01739			132.781	0.0152			128.64	0.01509	130.656	0.01617
										129.141	0.01734			133.25	0.01527			129.015	0.01584	131.046	0.01504
										129.531	0.01672			133.656	0.01548			129.406	0.01645	131.437	0.01456
										129.922	0.01765			134.047	0.01468			129.797	0.01529	131.828	0.01613
										130.312	0.01665			134.438	0.01584			130.187	0.01693	132.218	0.01561
										130.719	0.01761			134.844	0.01367			130.578	0.01673	132.609	0.01548
										131.109	0.01651			135.266	0.01666			130.969	0.01557	133	0.01648
										131.5	0.01675							131.359	0.01577	133.39	0.01569
										131.891	0.01762							131.75	0.01642	133.781	0.01683
										132.297	0.01837							132.14	0.01533	134.171	0.0153
										132.687	0.01796							132.531	0.0157	134.562	0.01535
										133.078	0.01721							132.922	0.01564	134.953	0.01504
										133.547	0.01686							133.312	0.01676	135.343	0.01552
										133.937	0.01668							133.703	0.01618	135.734	0.01583
										134.328	0.01737							134.094	0.01741	136.125	0.01513
										134.734	0.01737							134.484	0.0169	136.515	0.01717
										135.156	0.01804							134.875	0.01724	136.906	0.01496
										135.547	0.01694							135.265	0.01618	137.296	0.01596
																		135.656	0.01564	137.687	0.01535
																		136.047	0.01488	138.078	0.01674
																				138.468	0.01396
																				138.859	0.0153
																				139.25	0.016
																				139.64	0.01526
																				140.031	0.01539
																				140.421	0.01513
																				140.812	0.016
																				141.203	0.01626
																				141.593	0.01578
																				141.984	0.0153
																				142.375	0.01578
																				142.765	0.01552
																				143.156	0.01548
																				143.546	0.01617
																				143.937	0.01665
																				144.328	0.01652
																				144.718	0.01513
																				145.109	0.01552
																				145.5	0.01569
																				145.89	0.0163
																				146.281	0.01543
																				146.671	0.01543
																				147.062	0.01426
																				147.453	0.01643
																				147.843	0.01543
																				148.234	0.0147
																				148.625	0.01565
																				149.015	0.01539
																				149.406	0.01561
																				149.796	0.01578
																				150.187	0.01613
																				150.578	0.01504
																				150.968	0.01461
																				151.359	0.01709
																				151.75	0.01591
																				152.14	0.01578
																				152.531	0.0163
																				152.921	0.015
																				153.312	0.01635
																				153.703	0.01513
																				154.093	0.017
																				154.484	0.01543
																				154.875	0.01635
																				155.265	0.01604
																				155.656	0.01474
																				156.046	0.01352
																				156.437	0.01509
																				156.828	0.01539
																				157.218	0.0143
																				157.609	0.01556
																				158	0.01656
																				158.39	0.01569
																				158.781	0.01743
																				159.171	0.01435
																				159.562	0.01439
																				159.953	0.01517
																				160.343	0.01443
																				160.734	0.01656
																				161.125	0.01404
																				161.515	0.01548
																				161.906	0.01543
																				162.296	0.01583
																				162.687	0.01596
																				163.078	0.01574
																				163.468	0.01587
																				163.859	0.01548
																				164.25	0.0163
																				164.64	0.01522
																				165.031	0.01656
																				165.421	0.01739
																				165.812	0.01548
																				166.203	0.01461
																				166.593	0.01635
																				166.984	0.01509
																				167.375	0.01583
																				167.765	0.01513
																				168.156	0.01326
																				168.546	0.01417

## Sheet: Fig. 2e
Temperature response of the continuous curved grating, highlighting a clear shift of the secondary diffraction peak with temperature (shift direction indicated by black arrows).
Angle (°)	Fluorescence intensity (a.u.)	Angle (°)	Fluorescence intensity (a.u.)	Angle (°)	Fluorescence intensity (a.u.)	Angle (°)	Fluorescence intensity (a.u.)	Angle (°)	Fluorescence intensity (a.u.)	Angle (°)	Fluorescence intensity (a.u.)	Angle (°)	Fluorescence intensity (a.u.)	Angle (°)	Fluorescence intensity (a.u.)	Angle (°)	Fluorescence intensity (a.u.)	Angle (°)	Fluorescence intensity (a.u.)	Angle (°)	Fluorescence intensity (a.u.)
0	1.01094	0	0.99798	0.031	1.00708	0	1.02003	0	1.02248	0	1.01972	0.016	1.03688	0	1.03801	0	1.0531	0.016	1.06824	0	1.12166
0.531	1.01472	0.531	0.99702	0.563	1.00883	0.531	1.02183	0.531	1.02718	0.532	1.02336	0.547	1.03706	0.532	1.042	0.532	1.05455	0.563	1.06792	0.531	1.11677
1.047	1.01744	1.047	0.99972	1.078	1.00666	1.047	1.01857	1.047	1.02037	1.047	1.01931	1.063	1.04079	1.063	1.03861	1.047	1.05724	1.078	1.06479	1.047	1.11675
1.562	1.01351	1.563	0.99868	1.594	1.0033	1.563	1.02247	1.562	1.02696	1.547	1.02345	1.579	1.03108	1.578	1.04011	1.579	1.05979	1.594	1.06703	1.562	1.11486
2.093	1.01157	2.078	0.99923	2.11	1.00792	2.078	1.02172	2.078	1.02327	2.063	1.02349	2.094	1.03458	2.094	1.03959	2.094	1.05549	2.11	1.06598	2.078	1.11359
2.609	1.01141	2.609	1.0012	2.625	1.0068	2.594	1.01898	2.594	1.02108	2.579	1.02192	2.61	1.03447	2.61	1.04253	2.61	1.06103	2.625	1.06805	2.594	1.11773
3.125	1.01535	3.125	0.99884	3.141	1.00593	3.109	1.02156	3.109	1.02049	3.094	1.02015	3.125	1.03413	3.125	1.03713	3.125	1.05488	3.141	1.06548	3.109	1.1173
3.625	1.01355	3.641	1.00019	3.656	1.00654	3.625	1.01963	3.625	1.02121	3.594	1.02262	3.641	1.03614	3.641	1.03854	3.641	1.05389	3.657	1.07006	3.625	1.11586
4.156	1.01684	4.172	0.99715	4.172	1.00944	4.141	1.0195	4.156	1.02365	4.11	1.01938	4.157	1.03511	4.157	1.04204	4.157	1.05412	4.172	1.06417	4.14	1.12324
4.672	1.011	4.688	1.00235	4.688	1.00664	4.641	1.02292	4.672	1.01831	4.625	1.02269	4.672	1.03207	4.672	1.04189	4.672	1.0583	4.688	1.0701	4.656	1.11521
5.187	1.00967	5.203	1.00265	5.203	1.00637	5.156	1.02286	5.187	1.02395	5.157	1.02233	5.188	1.02896	5.188	1.03461	5.188	1.05426	5.203	1.06672	5.172	1.11332
5.703	1.01266	5.719	1.00306	5.719	1.00512	5.672	1.01648	5.703	1.02556	5.672	1.01918	5.704	1.03275	5.703	1.04119	5.704	1.05311	5.719	1.06571	5.687	1.12014
6.218	1.00864	6.234	0.9989	6.235	1.01012	6.188	1.01924	6.219	1.02338	6.188	1.02303	6.25	1.03682	6.219	1.04014	6.219	1.05369	6.235	1.06868	6.203	1.12417
6.734	1.01033	6.75	1.00336	6.75	1.00682	6.703	1.02378	6.734	1.02112	6.704	1.02023	6.766	1.03771	6.735	1.04154	6.735	1.05781	6.75	1.0665	6.719	1.12697
7.25	1.01011	7.266	1.00164	7.266	1.00767	7.219	1.01676	7.25	1.02739	7.219	1.02039	7.282	1.03154	7.25	1.04427	7.25	1.0566	7.266	1.07005	7.234	1.12151
7.765	1.00686	7.781	1.0006	7.781	1.00714	7.734	1.02297	7.781	1.02596	7.735	1.0218	7.797	1.03434	7.766	1.03796	7.766	1.05546	7.782	1.06357	7.765	1.11616
8.297	1.00854	8.297	1.00685	8.297	1.00472	8.25	1.02225	8.297	1.0263	8.25	1.02217	8.313	1.02901	8.282	1.04148	8.282	1.05565	8.297	1.06781	8.281	1.11401
8.812	1.01176	8.813	1.00133	8.828	1.00419	8.766	1.02433	8.812	1.02696	8.766	1.02811	8.829	1.03407	8.797	1.04027	8.797	1.05391	8.813	1.06823	8.797	1.11587
9.328	1.00721	9.313	1.00836	9.344	1.00788	9.281	1.02304	9.328	1.02294	9.282	1.02303	9.344	1.03742	9.313	1.03963	9.313	1.06218	9.328	1.06566	9.312	1.12086
9.843	1.00747	9.828	1.00178	9.86	1.009	9.797	1.02233	9.844	1.02678	9.797	1.01764	9.86	1.03705	9.828	1.04212	9.829	1.05352	9.844	1.0648	9.828	1.11751
10.359	1.0032	10.344	1.00522	10.375	1.00413	10.313	1.01711	10.359	1.02265	10.313	1.01785	10.375	1.03246	10.344	1.04402	10.344	1.05563	10.36	1.06777	10.344	1.11925
10.875	1.00922	10.859	1.00705	10.891	1.00521	10.828	1.02167	10.891	1.02334	10.829	1.01725	10.891	1.03124	10.86	1.0417	10.86	1.05878	10.875	1.06662	10.859	1.11758
11.39	1.00848	11.375	1.00612	11.406	1.0088	11.344	1.01939	11.391	1.02898	11.344	1.01914	11.407	1.03716	11.375	1.03813	11.375	1.05472	11.391	1.05751	11.375	1.11622
11.906	1.00437	11.891	1.00799	11.922	1.00567	11.859	1.01346	11.906	1.02529	11.86	1.02097	11.922	1.03178	11.891	1.0403	11.891	1.05256	11.907	1.07389	11.89	1.12111
12.422	1.0018	12.406	1.00709	12.438	1.0087	12.375	1.02207	12.422	1.02602	12.375	1.02336	12.438	1.03335	12.407	1.04058	12.407	1.05313	12.422	1.06912	12.406	1.11333
12.937	1.00471	12.922	1.00151	12.953	1.00352	12.891	1.02007	12.937	1.02446	12.891	1.0268	12.954	1.03651	12.922	1.04538	12.907	1.05541	12.938	1.06454	12.922	1.1169
13.453	1.00387	13.438	1.00547	13.469	1.00491	13.406	1.02201	13.453	1.02517	13.407	1.02063	13.469	1.034	13.438	1.03981	13.422	1.05478	13.453	1.06744	13.437	1.11931
13.968	1.00658	13.953	1.00839	13.985	1.0071	13.922	1.01936	13.969	1.02207	13.922	1.02372	13.985	1.03475	13.953	1.04061	13.938	1.05061	13.969	1.06734	13.953	1.122
14.484	1.00694	14.469	1.00254	14.5	1.01109	14.438	1.01682	14.484	1.02399	14.438	1.01982	14.5	1.03635	14.469	1.04244	14.469	1.05463	14.485	1.0622	14.469	1.11871
15	1.00068	14.984	1.00378	15.016	1.00667	14.953	1.02149	15	1.027	14.954	1.02193	15.016	1.03207	15	1.03872	14.985	1.05575	15.016	1.06276	15	1.12475
15.515	1.00448	15.5	1.0075	15.531	1.0062	15.469	1.01786	15.516	1.02181	15.469	1.02005	15.532	1.03515	15.5	1.04279	15.5	1.05489	15.532	1.06451	15.515	1.11818
16.031	1.00064	16.016	1.01174	16.047	1.00345	15.984	1.0199	16.031	1.02243	15.985	1.01846	16.063	1.03562	16.016	1.03719	16.016	1.05671	16.047	1.06573	16.031	1.1183
16.547	1.00286	16.531	1.01363	16.563	1.01091	16.5	1.01221	16.547	1.02866	16.5	1.02439	16.579	1.02936	16.532	1.03827	16.532	1.05543	16.563	1.06326	16.531	1.12303
17.062	0.96208	17.047	0.939	17.078	0.94731	17.016	0.94582	17.062	0.95277	17.016	0.96854	17.094	0.96887	17.047	0.95661	17.047	1.03523	17.078	0.97079	17.047	1.02832
17.578	0.92427	17.563	0.92293	17.594	0.94057	17.531	0.94236	17.578	0.93669	17.532	0.92553	17.61	0.92986	17.563	0.92359	17.563	0.92954	17.594	0.91848	17.562	0.93236
18.078	0.93194	18.078	0.92925	18.11	0.9397	18.047	0.95691	18.094	0.94686	18.047	0.9305	18.125	0.938	18.078	0.93711	18.079	0.92881	18.11	0.93843	18.078	0.9388
18.593	0.93818	18.594	0.94139	18.625	0.95317	18.563	0.95901	18.609	0.95574	18.563	0.94598	18.641	0.94791	18.594	0.943	18.594	0.94283	18.625	0.94097	18.594	0.94726
19.109	0.9476	19.109	0.94826	19.141	0.96461	19.078	0.97094	19.141	0.96378	19.079	0.94739	19.157	0.95571	19.11	0.94926	19.11	0.9429	19.141	0.93792	19.109	0.95253
19.625	0.9576	19.625	0.96649	19.656	0.98472	19.594	0.99401	19.656	0.98338	19.594	0.96513	19.672	0.97221	19.625	0.96366	19.625	0.95796	19.657	0.95954	19.625	0.9602
20.14	0.98412	20.141	0.99175	20.172	0.99128	20.109	0.99866	20.172	0.99339	20.11	0.98424	20.188	0.98688	20.141	0.97685	20.125	0.96719	20.172	0.97416	20.14	0.97498
20.656	1	20.656	1	20.688	1	20.625	1	20.687	1	20.625	0.99894	20.688	1	20.657	1	20.657	1	20.688	1	20.656	1
21.172	0.98756	21.172	0.96727	21.203	0.99905	21.141	0.99374	21.203	0.99752	21.157	1	21.204	0.99753	21.172	0.99436	21.157	0.99598	21.203	0.99154	21.172	0.99579
21.687	0.92194	21.688	0.87697	21.703	0.93705	21.656	0.95463	21.719	0.98915	21.672	0.98942	21.719	0.98765	21.688	0.97928	21.672	0.99082	21.719	0.96918	21.687	0.98229
22.203	0.81525	22.203	0.77767	22.219	0.80217	22.172	0.88456	22.234	0.93193	22.188	0.94035	22.235	0.92387	22.203	0.88147	22.188	0.94201	22.219	0.88589	22.203	0.91085
22.718	0.76112	22.719	0.74306	22.75	0.73619	22.688	0.85195	22.75	0.88177	22.704	0.85241	22.75	0.83405	22.719	0.78866	22.704	0.8304	22.735	0.76963	22.719	0.79015
23.234	0.72739	23.234	0.7055	23.266	0.70349	23.203	0.83812	23.266	0.85794	23.219	0.80648	23.266	0.77429	23.235	0.74454	23.219	0.75323	23.25	0.71727	23.234	0.7287
23.75	0.69229	23.75	0.68283	23.781	0.67996	23.719	0.828	23.781	0.82364	23.735	0.76986	23.782	0.73856	23.75	0.70448	23.735	0.70965	23.766	0.68065	23.75	0.69091
24.265	0.66807	24.266	0.66714	24.297	0.6697	24.219	0.81753	24.297	0.78797	24.25	0.72652	24.297	0.69782	24.266	0.66396	24.25	0.67524	24.266	0.6639	24.265	0.67028
24.781	0.64925	24.781	0.66121	24.828	0.66533	24.734	0.79832	24.812	0.75562	24.766	0.68726	24.813	0.66642	24.782	0.64514	24.766	0.65142	24.782	0.6371	24.781	0.66221
25.297	0.63631	25.297	0.66618	25.344	0.66076	25.25	0.7725	25.328	0.71991	25.297	0.65901	25.329	0.64105	25.297	0.62312	25.282	0.63156	25.297	0.63042	25.297	0.64817
25.812	0.63729	25.813	0.67265	25.86	0.66911	25.766	0.74507	25.844	0.68305	25.813	0.63024	25.844	0.61816	25.813	0.60684	25.797	0.61601	25.813	0.62374	25.812	0.65219
26.328	0.63306	26.328	0.67412	26.375	0.66981	26.281	0.70295	26.359	0.64829	26.329	0.61443	26.36	0.60323	26.328	0.60374	26.313	0.61159	26.328	0.62237	26.328	0.65006
26.843	0.63815	26.844	0.67079	26.891	0.6653	26.797	0.65652	26.875	0.62232	26.844	0.59865	26.875	0.59485	26.844	0.60476	26.829	0.61327	26.844	0.62068	26.844	0.64938
27.359	0.63696	27.359	0.65118	27.406	0.66008	27.313	0.61896	27.391	0.60072	27.36	0.58649	27.391	0.59546	27.344	0.60533	27.344	0.61368	27.36	0.63219	27.359	0.65424
27.875	0.62454	27.875	0.62575	27.922	0.64056	27.828	0.58701	27.906	0.58106	27.875	0.58703	27.907	0.59881	27.86	0.60836	27.86	0.62783	27.875	0.63112	27.875	0.64831
28.39	0.60779	28.391	0.59172	28.438	0.60979	28.344	0.56007	28.422	0.57034	28.391	0.58524	28.422	0.60169	28.375	0.61122	28.375	0.62257	28.391	0.62391	28.406	0.63768
28.906	0.58185	28.906	0.55546	28.953	0.57011	28.859	0.53824	28.937	0.56831	28.907	0.58791	28.938	0.59602	28.891	0.60123	28.891	0.61456	28.907	0.60243	28.922	0.61319
29.422	0.54739	29.406	0.51701	29.469	0.52676	29.375	0.53109	29.469	0.56528	29.422	0.57934	29.454	0.58781	29.407	0.57543	29.407	0.58965	29.422	0.57042	29.437	0.56566
29.937	0.50303	29.922	0.48142	29.985	0.47925	29.891	0.52738	30	0.56219	29.938	0.56895	29.969	0.56125	29.922	0.54141	29.922	0.55306	29.938	0.51875	29.953	0.51758
30.453	0.45796	30.438	0.45794	30.5	0.44443	30.406	0.51951	30.516	0.55232	30.454	0.53984	30.485	0.51897	30.438	0.492	30.438	0.50342	30.453	0.47309	30.469	0.47155
30.953	0.42601	30.953	0.43425	31.016	0.40799	30.922	0.51032	31.031	0.51728	30.969	0.49394	31	0.47406	30.953	0.44067	30.954	0.45309	30.969	0.42526	30.984	0.42092
31.468	0.39436	31.469	0.42216	31.531	0.38571	31.438	0.47834	31.547	0.46876	31.485	0.43801	31.516	0.42011	31.469	0.39361	31.469	0.41012	31.485	0.38442	31.5	0.38343
31.984	0.37568	31.984	0.40304	32.047	0.36462	31.953	0.42879	32.062	0.40784	32	0.38508	32.032	0.36892	31.985	0.3485	31.985	0.36684	32	0.34403	32.015	0.34715
32.5	0.35641	32.5	0.3694	32.547	0.34376	32.469	0.36557	32.578	0.34809	32.516	0.33771	32.547	0.32696	32.5	0.31235	32.5	0.32975	32.516	0.31751	32.531	0.31937
33.015	0.32799	33.016	0.31941	33.063	0.31306	32.984	0.30174	33.094	0.29274	33.032	0.29078	33.063	0.2875	33.016	0.28266	33.016	0.30055	33.032	0.28691	33.047	0.29163
33.531	0.2824	33.531	0.2613	33.578	0.26992	33.5	0.24473	33.609	0.24906	33.547	0.25729	33.579	0.25648	33.532	0.25713	33.547	0.26833	33.547	0.26078	33.562	0.26876
34.047	0.23112	34.047	0.20642	34.094	0.21676	34.016	0.2053	34.125	0.21141	34.063	0.22279	34.094	0.23007	34.047	0.22757	34.063	0.24449	34.063	0.23208	34.078	0.23497
34.562	0.17828	34.563	0.16231	34.61	0.16679	34.531	0.16771	34.641	0.18209	34.579	0.19937	34.61	0.19982	34.563	0.19672	34.579	0.21333	34.578	0.19857	34.594	0.19093
35.078	0.1346	35.078	0.12707	35.125	0.12842	35.047	0.14019	35.156	0.15565	35.094	0.16652	35.125	0.16864	35.078	0.15851	35.11	0.17634	35.094	0.15244	35.109	0.15219
35.593	0.10372	35.594	0.10299	35.641	0.10169	35.563	0.11779	35.672	0.12839	35.61	0.13453	35.641	0.13251	35.594	0.12277	35.625	0.13585	35.61	0.11723	35.625	0.11368
36.109	0.08335	36.109	0.08531	36.156	0.0824	36.078	0.09815	36.187	0.10064	36.141	0.10352	36.157	0.1011	36.11	0.09399	36.141	0.10307	36.125	0.09009	36.14	0.0884
36.625	0.06882	36.625	0.07216	36.672	0.0697	36.594	0.08034	36.703	0.08141	36.657	0.07894	36.672	0.07834	36.625	0.07309	36.657	0.07862	36.641	0.07246	36.656	0.06941
37.14	0.06124	37.141	0.06252	37.188	0.06156	37.125	0.06861	37.219	0.0662	37.157	0.06579	37.188	0.06359	37.141	0.06086	37.172	0.06396	37.141	0.06101	37.172	0.05995
37.656	0.05626	37.656	0.05441	37.703	0.05706	37.641	0.0591	37.734	0.05753	37.672	0.05694	37.704	0.05635	37.657	0.05423	37.688	0.05597	37.657	0.05292	37.687	0.0536
38.172	0.05051	38.172	0.04819	38.219	0.05325	38.156	0.05325	38.266	0.05329	38.188	0.05226	38.235	0.05066	38.172	0.05075	38.204	0.0511	38.172	0.04857	38.203	0.04905
38.687	0.04593	38.688	0.04743	38.735	0.04986	38.672	0.05231	38.781	0.05086	38.704	0.05017	38.75	0.04825	38.688	0.04737	38.719	0.04739	38.688	0.04765	38.719	0.04789
39.203	0.04485	39.203	0.0446	39.25	0.04714	39.188	0.05067	39.297	0.04868	39.219	0.04688	39.282	0.04679	39.203	0.04772	39.235	0.04709	39.203	0.04643	39.234	0.04756
39.718	0.04466	39.719	0.04648	39.766	0.04867	39.703	0.05039	39.812	0.05014	39.735	0.04772	39.797	0.04872	39.719	0.04966	39.75	0.04875	39.719	0.04861	39.75	0.04674
40.234	0.04595	40.25	0.04825	40.281	0.05162	40.219	0.05153	40.328	0.05335	40.266	0.05182	40.313	0.0516	40.219	0.05151	40.266	0.04966	40.235	0.04907	40.25	0.04659
40.75	0.04648	40.766	0.05081	40.797	0.04835	40.734	0.0528	40.844	0.05454	40.782	0.05283	40.829	0.05093	40.735	0.04888	40.797	0.04907	40.75	0.04744	40.765	0.04857
41.265	0.04777	41.281	0.04844	41.313	0.04527	41.25	0.05215	41.359	0.05073	41.297	0.05045	41.344	0.04861	41.25	0.04858	41.313	0.04862	41.266	0.04846	41.297	0.04981
41.781	0.04563	41.797	0.04619	41.828	0.04495	41.766	0.04905	41.891	0.04928	41.813	0.04898	41.86	0.04728	41.766	0.04654	41.829	0.04753	41.782	0.04519	41.812	0.04535
42.297	0.04326	42.313	0.04535	42.344	0.04283	42.281	0.04643	42.406	0.04609	42.329	0.04577	42.375	0.04399	42.282	0.04354	42.36	0.04405	42.297	0.04051	42.328	0.04185
42.812	0.04156	42.828	0.04131	42.86	0.0394	42.797	0.04391	42.922	0.04362	42.844	0.04068	42.891	0.03971	42.797	0.03703	42.891	0.03886	42.813	0.03771	42.844	0.03677
43.328	0.03809	43.344	0.03568	43.375	0.03872	43.313	0.04057	43.437	0.0395	43.36	0.0364	43.407	0.03711	43.313	0.0356	43.407	0.03571	43.328	0.03578	43.359	0.0359
43.828	0.0347	43.859	0.0338	43.891	0.03487	43.828	0.03431	43.953	0.03479	43.875	0.03462	43.922	0.03392	43.828	0.03374	43.922	0.0346	43.844	0.03408	43.89	0.03486
44.343	0.02999	44.375	0.03117	44.406	0.03004	44.344	0.03082	44.469	0.03162	44.391	0.03199	44.422	0.0318	44.344	0.03194	44.438	0.03211	44.36	0.03168	44.406	0.03031
44.859	0.0279	44.891	0.02671	44.922	0.02527	44.859	0.02822	44.984	0.02844	44.907	0.02823	44.938	0.02733	44.86	0.02761	44.954	0.02856	44.875	0.02672	44.922	0.02741
45.375	0.02431	45.406	0.02618	45.438	0.02421	45.375	0.02688	45.5	0.027	45.422	0.02646	45.454	0.02614	45.391	0.02591	45.469	0.02622	45.391	0.02623	45.437	0.02635
45.875	0.02396	45.953	0.02594	45.953	0.02297	45.891	0.02572	46.016	0.02662	45.938	0.02583	45.969	0.02529	45.907	0.02528	45.985	0.02475	45.907	0.02557	45.953	0.02483
46.39	0.02411	46.469	0.02249	46.469	0.02254	46.406	0.02532	46.531	0.02601	46.454	0.02445	46.485	0.02463	46.422	0.02316	46.5	0.02319	46.422	0.02193	46.469	0.0217
46.906	0.02174	46.984	0.02123	46.985	0.02325	46.922	0.02503	47.047	0.02373	46.969	0.02271	47	0.02181	46.938	0.02087	47.016	0.02076	46.938	0.02017	46.984	0.01932
47.422	0.01936	47.5	0.02125	47.5	0.02186	47.438	0.02241	47.562	0.0223	47.485	0.02072	47.516	0.01973	47.453	0.01926	47.547	0.0193	47.453	0.01917	47.5	0.01967
47.922	0.01945	48.016	0.02051	48.016	0.02152	47.938	0.02117	48.078	0.02116	48	0.01959	48.032	0.02011	47.969	0.01911	48.063	0.01949	47.969	0.01976	48.031	0.01953
48.437	0.01998	48.531	0.01973	48.531	0.01958	48.453	0.02135	48.594	0.02045	48.532	0.02024	48.547	0.01929	48.485	0.01919	48.579	0.01983	48.485	0.01872	48.547	0.01905
48.953	0.01805	49.047	0.01989	49.047	0.01865	48.969	0.02044	49.109	0.01963	49.047	0.01998	49.063	0.0188	49	0.01843	49.094	0.01924	49	0.01859	49.062	0.01901
49.468	0.0189	49.563	0.0194	49.563	0.0186	49.484	0.01966	49.625	0.02016	49.579	0.01931	49.579	0.0195	49.516	0.01964	49.61	0.01879	49.516	0.01948	49.656	0.01951
49.984	0.01938	50.078	0.01844	50.078	0.01765	50	0.02006	50.141	0.0199	50.094	0.02002	50.094	0.01904	50.032	0.01984	50.125	0.01904	50.047	0.01872	50.172	0.01933
50.5	0.01744	50.594	0.01755	50.594	0.01695	50.516	0.02041	50.656	0.01995	50.61	0.01956	50.61	0.01882	50.547	0.01821	50.641	0.01861	50.563	0.01694	50.703	0.01682
51.015	0.01676	51.094	0.0167	51.11	0.01736	51.031	0.0192	51.172	0.01804	51.125	0.0177	51.125	0.01671	51.063	0.01669	51.157	0.01684	51.078	0.0157	51.219	0.01448
51.531	0.01608	51.609	0.01536	51.625	0.01676	51.547	0.0169	51.687	0.01697	51.641	0.01566	51.641	0.01531	51.578	0.01566	51.672	0.01561	51.594	0.01497	51.765	0.01539
52.047	0.01473	52.125	0.01508	52.141	0.01533	52.063	0.01619	52.203	0.01602	52.157	0.015	52.157	0.01475	52.094	0.01509	52.188	0.01533	52.11	0.01444	52.312	0.0142
52.578	0.01406	52.641	0.01604	52.656	0.01444	52.578	0.01577	52.719	0.01511	52.672	0.01442	52.672	0.01422	52.61	0.01415	52.704	0.0133	52.625	0.0136	52.859	0.01311
53.093	0.01488	53.156	0.015	53.172	0.0138	53.094	0.01411	53.234	0.01392	53.204	0.01388	53.188	0.01335	53.125	0.01359	53.219	0.01329	53.141	0.01275	53.406	0.01307
53.609	0.01313	53.672	0.0136	53.688	0.01209	53.609	0.01319	53.75	0.01332	53.75	0.01325	53.704	0.01298	53.641	0.0131	53.735	0.01316	53.657	0.01348	53.922	0.01303
54.125	0.01215	54.188	0.01233	54.219	0.01144	54.125	0.01335	54.266	0.01354	54.313	0.01289	54.219	0.01291	54.157	0.01304	54.25	0.01272	54.172	0.01255	54.437	0.01279
54.64	0.01123	54.703	0.01087	54.75	0.01176	54.641	0.01304	54.781	0.01264	54.875	0.01215	54.735	0.01248	54.672	0.01179	54.766	0.01207	54.688	0.01197	54.953	0.01099
55.156	0.00987	55.219	0.01015	55.297	0.01076	55.156	0.01165	55.297	0.01152	55.422	0.01013	55.25	0.01017	55.188	0.01025	55.282	0.01069	55.188	0.01045	55.469	0.00952
55.672	0.00936	55.734	0.01039	55.813	0.00982	55.672	0.01026	55.812	0.00999	55.954	0.0096	55.766	0.00986	55.703	0.00926	55.797	0.00977	55.703	0.00917	55.984	0.00858
56.187	0.00992	56.25	0.00966	56.328	0.00824	56.188	0.00903	56.328	0.00869	56.469	0.00817	56.282	0.00835	56.219	0.00769	56.313	0.00819	56.219	0.00788	56.5	0.00803
56.703	0.00878	56.766	0.00887	56.844	0.00783	56.703	0.00851	56.844	0.00797	56.985	0.00745	56.797	0.00771	56.735	0.00735	56.829	0.00744	56.735	0.00757	57.015	0.00706
57.218	0.00801	57.281	0.00766	57.36	0.00713	57.219	0.00812	57.359	0.00792	57.5	0.00817	57.313	0.00751	57.25	0.00793	57.344	0.00754	57.25	0.00716	57.531	0.00788
57.734	0.0073	57.797	0.00739	57.875	0.00724	57.734	0.00803	57.891	0.00831	58.016	0.00799	57.813	0.00786	57.766	0.008	57.86	0.00747	57.766	0.00812	58.047	0.00711
58.281	0.00702	58.313	0.00699	58.391	0.00628	58.25	0.00691	58.406	0.00691	58.532	0.00633	58.329	0.00731	58.282	0.00674	58.375	0.00733	58.282	0.00656	58.562	0.00648
58.797	0.00558	58.828	0.00534	58.906	0.00496	58.766	0.00502	58.922	0.00487	59.047	0.00418	58.844	0.00534	58.797	0.00509	58.891	0.00545	58.797	0.00532	59.062	0.00463
59.312	0.00366	59.344	0.00318	59.438	0.00268	59.281	0.00292	59.437	0.00304	59.563	0.00256	59.36	0.00312	59.313	0.00308	59.407	0.00369	59.313	0.00358	59.578	0.00259
59.828	0.00239	59.859	0.00228	59.953	0.00208	59.813	0.00199	59.953	0.00214	60.079	0.0019	59.875	0.00185	59.828	0.00192	59.922	0.00225	59.828	0.00198	60.094	0.00223
60.343	0.00183	60.375	0.0019	60.469	0.00166	60.375	0.00173	60.469	0.00171	60.594	0.00173	60.391	0.00196	60.344	0.00175	60.438	0.00173	60.344	0.00168	60.594	0.00201
60.859	0.00152	60.891	0.00157	60.985	0.00146	60.906	0.00156	60.984	0.00139	61.11	0.0015	60.907	0.00158	60.86	0.00134	60.969	0.0015	60.844	0.00168	61.109	0.00144
61.375	0.00128	61.406	0.0016	61.5	0.00129	61.438	0.00143	61.5	0.00137	61.625	0.00136	61.422	0.00153	61.375	0.00131	61.485	0.00156	61.36	0.00146	61.625	0.00126
61.89	0.00125	61.922	0.00117	62.016	0.0012	61.969	0.00133	62.016	0.00144	62.141	0.00131	61.938	0.0014	61.891	0.00117	62	0.00148	61.875	0.00108	62.14	0.00137
62.406	0.00126	62.438	0.00141	62.531	0.00103	62.484	0.00125	62.531	0.00132	62.657	0.00108	62.454	0.0013	62.407	0.00112	62.516	0.00135	62.391	0.00112	62.656	0.0011
62.922	0.00101	62.953	0.00125	63.047	0.00121	62.984	0.00108	63.047	0.00117	63.172	0.00115	62.969	0.00116	62.922	0.00103	63.032	0.00138	62.891	0.00119	63.172	0.0011
63.437	0.0011	63.469	0.00117	63.563	0.00116	63.5	0.00117	63.562	0.00104	63.688	0.00114	63.485	0.00111	63.438	0.00105	63.547	0.00143	63.407	0.00103	63.687	0.0011
63.953	0.00117	63.969	0.00114	64.078	0.00106	64.016	0.00111	64.078	0.0013	64.204	0.00104	64	0.000955229	63.953	0.00102	64.063	0.00131	63.922	0.000997868	64.203	0.00101
64.468	0.0011	64.484	0.00117	64.594	0.00105	64.531	0.00118	64.594	0.00119	64.719	0.00103	64.516	0.000987942	64.469	0.00104	64.579	0.00136	64.438	0.00102	64.719	0.000997992
64.984	0.00107	65	0.000987781	65.11	0.000946	65.031	0.00103	65.109	0.00103	65.235	0.00105	65.032	0.000935601	64.985	0.000916637	65.079	0.0012	64.953	0.00107	65.234	0.000858738
65.515	0.00106	65.516	0.00108	65.61	0.00108	65.547	0.000968201	65.625	0.00097685	65.75	0.00105	65.547	0.000896345	65.5	0.00102	65.594	0.00127	65.469	0.000907153	65.75	0.00113
66.031	0.00108	66.047	0.00103	66.125	0.00111	66.063	0.00106	66.141	0.00104	66.266	0.00106	66.063	0.000981399	66.016	0.00109			65.985	0.000943439	66.265	0.000777506
66.562	0.00109	66.563	0.00114	66.641	0.000893734	66.578	0.00114	66.656	0.00102	66.782	0.000995879	66.579	0.0011	66.532	0.00101			66.5	0.0011	66.781	0.00101
67.078	0.00102	67.078	0.000987781	67.156	0.00109	67.094	0.00122	67.172	0.00122	67.297	0.000887892	67.094	0.001	67.047	0.000974377			67.016	0.00106	67.297	0.00114
67.593	0.0012	67.609	0.000951862	67.672	0.00107	67.625	0.00109	67.687	0.000994504	67.813	0.00106	67.61	0.00103	67.563	0.00103			67.532	0.000979725	67.812	0.000881947
68.109	0.00104	68.141	0.0011	68.188	0.00105	68.141	0.000950703	68.203	0.00108	68.329	0.0011	68.125	0.000961771	68.078	0.00118			68.047	0.000789223	68.328	0.00113
68.625	0.00122	68.688	0.0011	68.703	0.000883281	68.656	0.00115	68.719	0.0011	68.844	0.00101	68.641	0.00101	68.594	0.00104			68.563	0.0012	68.844	0.000858738
69.14	0.000980812	69.234	0.00113	69.219	0.00101	69.172	0.000863215	69.234	0.000859157	69.36	0.00102	69.157	0.000942143	69.11	0.000988813			69.078	0.00115	69.359	0.000881947
69.656	0.00102	69.781	0.000874037	69.735	0.000998265	69.688	0.00101	69.75	0.001	69.875	0.00105	69.672	0.00106	69.625	0.000801155			69.594	0.000997868	69.875	0.00078911
70.172	0.000812828	70.313	0.000945876	70.25	0.000799657	70.203	0.000968201	70.266	0.000918003	70.391	0.000791903	70.188	0.000955229	70.141	0.00078672			70.11	0.000798295	70.39	0.000881947
70.718	0.000823665	70.828	0.000832131	70.766	0.000736939	70.719	0.000787392	70.797	0.000759118	70.907	0.000647921	70.704	0.000785119	70.657	0.000772284			70.625	0.000743865	70.906	0.000777506
71.281	0.000704451	71.344	0.000778252	71.281	0.000559237	71.234	0.000629914	71.312	0.000682618	71.422	0.000743909	71.219	0.000706607	71.172	0.000750632			71.141	0.000834581	71.422	0.000615042
71.828	0.000688194	71.859	0.000664508	71.797	0.000564464	71.766	0.000565756	71.828	0.000629656	71.938	0.000665919	71.735	0.000647723	71.688	0.000700108			71.657	0.00065315	71.937	0.000464183
72.375	0.000541885	72.375	0.000496884	72.313	0.000475613	72.281	0.000478268	72.344	0.000541387	72.454	0.000443946	72.25	0.000457986	72.203	0.000447492			72.172	0.000435433	72.453	0.000591833
72.922	0.000466021	72.891	0.000437018	72.828	0.000391989	72.797	0.00034412	72.859	0.000500194	72.969	0.000479941	72.766	0.000346761	72.719	0.000519668			72.688	0.000371933	72.969	0.000429369
73.437	0.000319712	73.406	0.000293341	73.344	0.00036063	73.313	0.000384947	73.375	0.000353078	73.485	0.000425948	73.282	0.000340218	73.235	0.000411404			73.203	0.000263074	73.5	0.000290114
73.953	0.00033055	73.906	0.000323274	73.86	0.000303138	73.828	0.00036745	73.922	0.000253039	74	0.000287965	73.797	0.00029442	73.766	0.000245399			73.719	0.000326575	74.015	0.000266905
74.468	0.000417251	74.422	0.000389126	74.375	0.000277005	74.344	0.000332455	74.437	0.000306001	74.516	0.000281966	74.313	0.000353304	74.282	0.000324792			74.235	0.000263074	74.531	0.000382951
74.984	0.000270943	74.938	0.000281368	74.891	0.000266552	74.859	0.000303292	74.953	0.000288347	75.032	0.000251969	74.829	0.000209365	74.828	0.000252616			74.75	0.000281217	75.047	0.000324928
75.531	0.00028178	75.453	0.000239462	75.406	0.000203834	75.375	0.000256632	75.469	0.000211847	75.547	0.000221973	75.36	0.000209365	75.375	0.000187658			75.266	0.000226788	75.562	0.0002553
76.047	0.000270943	75.969	0.000239462	75.906	0.000214287	75.891	0.000198306	76.031	0.000335424	76.063	0.000209974	75.875	0.00019628	75.907	0.000267052			75.782	0.000226788	76.078	0.00012765
76.562	0.00033055	76.484	0.000185583	76.422	0.000214287	76.406	0.000209971	76.594	0.000182424	76.579	0.000173979	76.391	0.000143939	76.453	0.000166005			76.297	0.000226788	76.594	0.000208882
77.078	0.000308874	77	0.000209529	76.969	0.000156796	76.922	0.000174976	77.156	0.000147116	77.094	0.000203975	76.907	0.000215908	77	0.000194875			76.813	0.000154216	77.109	0.000150859
77.593	0.000287199	77.516	0.000131704	77.5	0.000182928	77.438	0.000192474	77.719	0.000170654	77.61	0.000173979	77.422	0.000150481	77.516	0.000158787			77.328	0.000226788	77.625	0.000104441
78.14	0.000195079	78.031	0.000179597	78.031	0.000125436	77.953	0.000157478	78.25	0.000147116	78.125	0.000131984	77.938	0.000137396	78.032	0.000137135			77.844	0.000145144	78.14	0.000174068
78.656	0.000238429	78.547	0.000137691	78.578	0.000146342	78.469	0.000180809	78.766	0.000129462	78.641	0.00016198	78.454	9.15973e-05	78.547	9.38289e-05			78.36	0.000163288	78.656	0.000150859
79.172	0.000216754	79.063	0.000185583	79.11	0.000114983	78.984	0.000128316	79.281	0.000153001	79.157	0.000119985	78.969	0.000117768	79.063	0.000166005			78.875	0.000154216	79.172	8.12319e-05
79.672	0.000173403	79.578	0.000125718	79.641	0.000114983	79.5	0.000104986	79.797	0.000123577	79.672	0.000107987	79.485	4.57986e-05	79.578	0.000137135			79.391	9.97868e-05	79.687	9.28365e-05
80.187	0.000173403	80.094	8.38118e-05	80.156	0.00012021	80.016	6.41579e-05	80.312	0.000105923	80.188	8.9989e-05	80	7.19693e-05	80.094	9.38289e-05			79.907	0.000145144	80.203	6.96274e-05
80.703	0.000211335	80.609	0.000137691	80.672	0.000114983	80.531	0.000104986	80.828	0.000117693	80.704	0.000101988	80.516	0.000137396	80.61	0.000115482			80.422	0.000136073	80.719	0.000150859
81.203	0.000390157	81.125	0.000275381	81.188	0.000256099	81.047	0.000204139	81.344	0.000170654	81.219	0.000197976	81.016	0.000163567	81.125	0.000238181			80.938	0.000254003	81.234	0.000162464
81.718	0.000265524	81.641	0.000185583	81.719	0.000156796	81.563	0.000204139	81.859	0.000194193	81.735	0.000125985	81.532	0.000150481	81.641	0.000144352			81.453	0.000208645	81.75	0.000208882
82.234	0.000162566	82.156	0.000101771	82.235	6.27182e-05	82.078	8.16555e-05	82.375	1.76539e-05	82.25	4.79941e-05	82.047	0.000117768	82.157	7.21761e-05			81.969	0.00011793	82.265	5.80228e-05
82.75	8.12828e-05	82.672	5.98655e-05	82.75	4.18121e-05	82.594	2.91627e-05	82.891	2.35386e-05	82.766	3.59956e-05	82.563	2.61706e-05	82.672	5.05233e-05			82.485	3.62861e-05	82.781	4.64183e-05
83.265	0.000102958	83.188	4.19059e-05	83.266	4.18121e-05	83.109	4.08278e-05	83.406	2.35386e-05	83.282	1.79978e-05	83.079	1.30853e-05	83.172	2.16528e-05			83	3.62861e-05	83.297	0.000104441
83.781	9.75393e-05	83.703	4.78924e-05	83.781	4.18121e-05	83.625	2.91627e-05	83.922	3.53078e-05	83.797	4.79941e-05	83.61	1.30853e-05	83.688	2.16528e-05			83.516	4.53576e-05	83.812	3.48137e-05
84.297	0.000162566	84.219	4.19059e-05	84.297	4.18121e-05	84.156	1.74976e-05	84.437	4.70771e-05	84.313	2.39971e-05	84.125	3.9256e-05	84.203	4.33057e-05			84.032	0	84.328	0
84.812	5.41885e-05	84.734	8.38118e-05	84.813	1.56796e-05	84.703	4.08278e-05	84.953	5.88464e-06	84.829	3.59956e-05	84.641	3.27133e-05	84.719	6.49585e-05			84.547	3.62861e-05	84.844	8.12319e-05
85.328	0.000108377	85.25	8.38118e-05	85.328	1.56796e-05	85.266	1.74976e-05	85.469	1.17693e-05	85.344	2.39971e-05	85.157	2.61706e-05	85.235	1.44352e-05			85.063	0	85.359	4.64183e-05
85.843	7.58639e-05	85.766	8.97983e-05	85.844	2.61326e-05	85.828	3.49952e-05	85.969	3.53078e-05	85.86	2.39971e-05	85.672	1.9628e-05	85.75	4.33057e-05			85.578	4.53576e-05	85.875	1.16046e-05
86.359	0.000108377	86.281	6.58521e-05	86.375	3.13591e-05	86.375	2.33301e-05	86.484	2.35386e-05	86.375	1.79978e-05	86.188	1.9628e-05	86.266	7.21761e-06			86.094	3.62861e-05	86.39	1.16046e-05
86.875	0.000113796	86.781	3.59193e-05	86.891	4.70387e-05	86.891	1.74976e-05	87	2.94232e-05	86.891	5.99927e-06	86.704	1.30853e-05	86.782	2.88704e-05			86.61	3.62861e-05	86.906	2.32091e-05
87.39	8.67016e-05	87.297	4.78924e-05	87.406	3.65856e-05	87.406	4.08278e-05	87.516	2.35386e-05	87.407	1.19985e-05	87.235	1.9628e-05	87.297	0			87.125	3.62861e-05	87.422	1.16046e-05
87.906	0.000151728	87.813	1.79597e-05	87.922	2.61326e-05	87.922	2.33301e-05	88.031	2.35386e-05	87.922	1.79978e-05	87.75	6.54266e-06	87.813	5.05233e-05			87.641	0	87.937	3.48137e-05
88.422	0.000135471	88.328	5.3879e-05	88.438	4.70387e-05	88.438	1.74976e-05	88.547	2.35386e-05	88.438	5.99927e-06	88.266	1.30853e-05	88.328	1.44352e-05			88.157	9.07153e-06	88.453	4.64183e-05
88.937	8.12828e-05	88.844	2.39462e-05	88.969	2.61326e-05	88.953	2.91627e-05	89.062	3.53078e-05	88.954	2.39971e-05	88.782	6.54266e-06	88.844	1.44352e-05			88.672	0	88.969	1.16046e-05
89.453	9.75393e-05	89.359	7.78252e-05	89.5	4.18121e-05	89.469	5.83254e-06	89.578	1.76539e-05			89.297	6.54266e-06	89.36	2.16528e-05			89.188	2.72146e-05	89.484	1.16046e-05
89.968	7.58639e-05	89.875	7.18387e-05	90.016	1.56796e-05	89.984	1.74976e-05	90.094	1.76539e-05			89.813	6.54266e-06	89.875	7.21761e-06			89.703	9.07153e-06	90	5.80228e-05
90.484	0.000102958	90.391	5.3879e-05	90.531	3.65856e-05	90.5	5.83254e-06	90.609	1.17693e-05			90.329	6.54266e-06	90.391	7.21761e-06			90.219	0	90.515	1.16046e-05
91	4.87697e-05	90.906	3.59193e-05	91.047	1.0453e-05	91.016	4.08278e-05	91.125	1.17693e-05			90.844	6.54266e-06	90.907	2.88704e-05			90.735	0	91.031	0
91.515	5.41885e-05	91.422	2.39462e-05	91.563	2.09061e-05	91.531	5.83254e-06	91.641	5.88464e-06			91.36	0	91.422	2.16528e-05			91.25	9.07153e-06	91.547	2.32091e-05
92.031	7.04451e-05	91.938	3.59193e-05	92.078	2.09061e-05	92.047	1.16651e-05	92.156	3.53078e-05			91.86	6.54266e-06	91.938	2.88704e-05			91.766	1.81431e-05	92.062	1.16046e-05
92.547	0.000108377	92.453	5.3879e-05	92.594	2.09061e-05	92.563	1.16651e-05	92.672	2.94232e-05			92.375	1.30853e-05	92.453	0			92.282	1.81431e-05	92.578	1.16046e-05
93.062	8.67016e-05	92.969	7.18387e-05	93.11	0	93.078	1.16651e-05	93.187	5.88464e-06			92.891	1.30853e-05	92.969	2.88704e-05			92.797	0	93.094	6.96274e-05
93.578	8.12828e-05	93.484	4.78924e-05	93.625	1.0453e-05	93.594	1.74976e-05	93.703	5.88464e-06			93.407	0	93.485	1.44352e-05			93.313	1.81431e-05	93.609	1.16046e-05
94.078	8.12828e-05	94	4.19059e-05	94.141	2.61326e-05	94.109	1.74976e-05	94.219	1.76539e-05			93.922	2.61706e-05	94	0			93.828	0	94.125	2.32091e-05
94.593	5.96074e-05	94.516	2.39462e-05	94.656	3.65856e-05	94.625	5.83254e-06	94.734	2.35386e-05			94.438	0	94.516	1.44352e-05			94.344	2.72146e-05	94.64	1.16046e-05
95.109	8.67016e-05	95.031	1.79597e-05	95.172	3.65856e-05	95.141	0	95.25	0			94.954	6.54266e-06	95.032	2.16528e-05			94.86	9.07153e-06	95.156	5.80228e-05
95.625	9.21205e-05	95.547	4.19059e-05	95.688	1.0453e-05	95.656	1.74976e-05	95.766	1.76539e-05			95.469	1.30853e-05	95.547	2.16528e-05			95.375	1.81431e-05	95.672	0
96.14	6.50262e-05	96.063	4.78924e-05	96.203	1.0453e-05	96.172	5.83254e-06	96.281	5.88464e-06			95.985	1.9628e-05					95.891	1.81431e-05	96.187	0
96.656	4.87697e-05	96.578	2.39462e-05	96.719	5.22652e-06	96.688	5.83254e-06	96.812	0			96.5	0					96.407	9.07153e-06	96.703	0
97.172	9.75393e-05	97.094	6.58521e-05	97.235	2.09061e-05	97.203	3.49952e-05	97.328	0									96.922	9.07153e-06	97.203	1.16046e-05
97.687	0.000102958	97.609	2.39462e-05	97.75	1.0453e-05	97.719	5.83254e-06	97.844	1.76539e-05									97.438	0	97.719	1.16046e-05
98.203	5.96074e-05	98.125	3.59193e-05	98.266	2.61326e-05			98.359	2.35386e-05									97.953	0	98.234	4.64183e-05
98.718	0.000130052	98.641	2.99328e-05	98.781	5.22652e-06			98.875	5.88464e-06									98.469	0	98.75	3.48137e-05
99.234	7.04451e-05	99.156	1.79597e-05	99.297	1.56796e-05			99.391	1.17693e-05									98.985	3.62861e-05	99.265	3.48137e-05
99.75	0.000102958	99.688	1.19731e-05	99.813	2.61326e-05			99.922	5.88464e-06									99.485	1.81431e-05	99.781	2.32091e-05
100.265	3.7932e-05	100.203	4.78924e-05	100.328	2.61326e-05			100.437	1.76539e-05									100	1.81431e-05	100.297	0
100.781	7.04451e-05	100.719	5.3879e-05	100.844	1.56796e-05			100.953	5.88464e-06									100.516	0	100.812	0
101.297	7.04451e-05	101.234	7.78252e-05	101.36	1.0453e-05			101.469	5.88464e-06									101.032	9.07153e-06	101.328	0
101.812	7.58639e-05	101.75	4.78924e-05	101.875	1.56796e-05													101.547	9.07153e-06	101.844	4.64183e-05
102.328	7.58639e-05	102.266	2.99328e-05	102.391	5.22652e-06													102.063	0	102.359	1.16046e-05
102.843	8.12828e-05	102.781	1.79597e-05	102.906	5.22652e-06													102.578	2.72146e-05	102.875	2.32091e-05
103.359	7.04451e-05	103.297	2.39462e-05	103.422	5.22652e-06													103.094	0	103.39	1.16046e-05
103.875	7.04451e-05	103.813	2.99328e-05	103.938	1.56796e-05													103.61	0	103.906	1.16046e-05
104.39	6.50262e-05	104.328	3.59193e-05	104.453	3.65856e-05													104.125	9.07153e-06	104.422	5.80228e-05
104.906	8.67016e-05	104.844	2.99328e-05	104.969	1.0453e-05													104.641	9.07153e-06	104.937	3.48137e-05
105.422	9.21205e-05	105.359	1.79597e-05	105.5	0													105.157	9.07153e-06	105.453	1.16046e-05
105.953	9.21205e-05	105.875	5.3879e-05	106.016	1.0453e-05															105.969	1.16046e-05
106.468	9.75393e-05	106.391	2.99328e-05	106.531	1.0453e-05															106.484	1.16046e-05
106.984	0.000108377	106.906	1.19731e-05	107.047	5.22652e-06															107	1.16046e-05
107.5	7.58639e-05	107.422	5.3879e-05																	107.515	3.48137e-05
108.015	7.58639e-05	107.938	2.39462e-05																	108.031	0
		108.453	2.99328e-05																	108.547	4.64183e-05
		108.969	3.59193e-05																	109.062	0
		109.484	2.99328e-05																	109.578	0
		110	4.19059e-05																	110.109	1.16046e-05
		110.5	1.79597e-05																	110.625	2.32091e-05
		111.016	1.79597e-05																	111.14	2.32091e-05
		111.531	2.99328e-05
		112.047	4.19059e-05
		112.547	5.3879e-05
		113.063	2.99328e-05

## Sheet: Fig. S2a
Conventional gold film displays a single primary diffraction peak at approximately 45° that is independent of temperature.
Angle (°)	Fluorescence intensity (a.u.)	Angle (°)	Fluorescence intensity (a.u.)	Angle (°)	Fluorescence intensity (a.u.)	Angle (°)	Fluorescence intensity (a.u.)	Angle (°)	Fluorescence intensity (a.u.)	Angle (°)	Fluorescence intensity (a.u.)	Angle (°)	Fluorescence intensity (a.u.)	Angle (°)	Fluorescence intensity (a.u.)	Angle (°)	Fluorescence intensity (a.u.)	Angle (°)	Fluorescence intensity (a.u.)	Angle (°)	Fluorescence intensity (a.u.)
0.016	0.49672	0	0.44665	0	0.48495	0	0.48202	0	0.47413	0	0.47951	0	0.47488	0.015	0.4629	0.484	0.45712	0.547	0.46387	0.015	0.46778
0.453	0.49693	0.484	0.44686	0.468	0.48462	0.469	0.48204	0.453	0.47419	0.485	0.47959	0.453	0.47515	0.453	0.46308	0.953	0.45696	1.015	0.46385	0.468	0.46809
0.891	0.49678	0.953	0.44718	0.922	0.48453	0.907	0.48257	0.907	0.47402	0.938	0.47955	0.906	0.4752	0.89	0.46319	1.406	0.45666	1.469	0.46387	0.921	0.46842
1.344	0.49627	1.39	0.44756	1.359	0.48474	1.36	0.48342	1.36	0.47357	1.407	0.47921	1.343	0.47501	1.359	0.46306	1.859	0.45621	1.906	0.46392	1.359	0.46871
1.781	0.4955	1.828	0.44783	1.797	0.48517	1.813	0.48442	1.797	0.47286	1.844	0.47862	1.797	0.47454	1.796	0.46274	2.297	0.45568	2.359	0.46394	1.796	0.46884
2.219	0.49454	2.281	0.44791	2.25	0.48572	2.25	0.48542	2.25	0.47185	2.297	0.47771	2.25	0.47384	2.234	0.46212	2.75	0.45508	2.828	0.4639	2.25	0.46874
2.672	0.49347	2.718	0.44782	2.687	0.4863	2.704	0.48617	2.703	0.47067	2.75	0.47658	2.687	0.47298	2.687	0.46119	3.203	0.45445	3.265	0.46389	2.703	0.46842
3.109	0.49245	3.171	0.44752	3.14	0.4867	3.172	0.48655	3.141	0.46949	3.188	0.47541	3.125	0.47201	3.125	0.46011	3.64	0.45386	3.719	0.46381	3.14	0.46795
3.562	0.49158	3.625	0.44714	3.609	0.4868	3.61	0.48662	3.594	0.46844	3.641	0.47432	3.593	0.47092	3.562	0.45901	4.093	0.45323	4.172	0.4637	3.593	0.46735
4.016	0.491	4.062	0.44683	4.078	0.48654	4.063	0.48634	4.047	0.46772	4.094	0.47348	4.031	0.46993	4.015	0.45801	4.562	0.45258	4.609	0.46356	4.062	0.46671
4.453	0.49087	4.531	0.44664	4.531	0.48594	4.516	0.48582	4.547	0.46737	4.532	0.47306	4.468	0.46905	4.453	0.45733	5	0.45198	5.062	0.46332	4.515	0.46618
4.906	0.49119	4.984	0.44677	4.984	0.48502	4.954	0.48524	5	0.46759	4.985	0.47303	4.922	0.46832	4.906	0.45696	5.468	0.45134	5.515	0.46297	4.968	0.46579
5.359	0.492	5.437	0.44722	5.437	0.48388	5.407	0.48464	5.453	0.46823	5.438	0.47338	5.359	0.46787	5.375	0.4569	5.922	0.45078	5.953	0.4625	5.406	0.46559
5.797	0.49326	5.89	0.44797	5.875	0.48267	5.86	0.48412	5.953	0.46906	5.875	0.47403	5.812	0.46765	5.828	0.4571	6.359	0.45035	6.406	0.46186	5.843	0.46552
6.234	0.49485	6.343	0.44891	6.328	0.48145	6.297	0.48376	6.469	0.4699	6.375	0.4747	6.265	0.46769	6.265	0.45741	6.812	0.45008	6.859	0.46108	6.296	0.46549
6.687	0.49655	6.781	0.44992	6.765	0.48039	6.75	0.4835	6.985	0.4706	6.844	0.47542	6.703	0.46799	6.718	0.45761	7.265	0.45005	7.297	0.46025	6.734	0.46552
7.125	0.49825	7.234	0.45077	7.203	0.47955	7.204	0.48335	7.438	0.47111	7.297	0.47606	7.156	0.46842	7.156	0.45766	7.718	0.45031	7.765	0.45939	7.171	0.46558
7.578	0.49973	7.687	0.45135	7.672	0.47895	7.641	0.48335	7.875	0.47129	7.735	0.4766	7.625	0.4689	7.593	0.45751	8.187	0.45086	8.219	0.45872	7.625	0.46564
8.031	0.50091	8.125	0.45161	8.109	0.47875	8.094	0.48345	8.328	0.47113	8.188	0.47701	8.062	0.46947	8.031	0.45727	8.656	0.45171	8.656	0.45838	8.062	0.46585
8.5	0.50171	8.593	0.45143	8.547	0.47894	8.547	0.4837	8.782	0.47079	8.625	0.47743	8.5	0.46998	8.468	0.45711	9.109	0.45283	9.109	0.45838	8.5	0.46625
8.969	0.50215	9.046	0.45098	9.015	0.4795	8.985	0.48415	9.219	0.47051	9.079	0.47789	8.953	0.47037	8.921	0.45721	9.562	0.45408	9.562	0.45875	8.953	0.46687
9.422	0.50227	9.484	0.45032	9.468	0.48047	9.438	0.48469	9.672	0.47037	9.532	0.47846	9.39	0.47065	9.375	0.45776	10.015	0.45533	10	0.45941	9.39	0.46778
9.859	0.50208	9.953	0.44948	9.906	0.48176	9.891	0.48525	10.125	0.47048	9.969	0.47912	9.843	0.47071	9.828	0.45882	10.453	0.45644	10.453	0.46005	9.828	0.46885
10.297	0.50152	10.406	0.44859	10.359	0.48315	10.329	0.48564	10.563	0.47082	10.422	0.47965	10.297	0.47053	10.296	0.46025	10.906	0.45717	10.906	0.46034	10.281	0.46985
10.828	0.50033	10.859	0.44758	10.797	0.48441	10.797	0.4855	11.047	0.47108	10.891	0.47981	10.734	0.47003	10.75	0.46181	11.375	0.45733	11.344	0.45988	10.718	0.47057
11.266	0.49865	11.312	0.44634	11.234	0.48515	11.266	0.48458	11.5	0.47112	11.329	0.47938	11.187	0.46902	11.187	0.46309	11.828	0.45679	11.797	0.45823	11.171	0.47062
11.719	0.49612	11.75	0.44473	11.703	0.48491	11.704	0.48262	11.938	0.47055	11.797	0.47794	11.64	0.46738	11.64	0.46353	12.281	0.45535	12.25	0.4551	11.625	0.46971
12.187	0.49255	12.203	0.4425	12.14	0.48341	12.157	0.47934	12.391	0.46897	12.25	0.47536	12.093	0.46497	12.093	0.4627	12.734	0.45292	12.703	0.45035	12.062	0.46765
12.625	0.48789	12.656	0.43949	12.578	0.4803	12.61	0.4747	12.844	0.46618	12.688	0.47154	12.547	0.46167	12.531	0.46032	13.172	0.44948	13.156	0.44406	12.531	0.46423
13.062	0.48211	13.125	0.4356	13.047	0.47542	13.047	0.46884	13.282	0.46213	13.157	0.46646	13	0.45746	12.984	0.45621	13.64	0.44502	13.609	0.43654	12.984	0.45961
13.516	0.47529	13.562	0.43093	13.547	0.46887	13.5	0.46199	13.75	0.45685	13.61	0.46047	13.437	0.45243	13.437	0.45056	14.109	0.43974	14.047	0.42828	13.421	0.454
13.953	0.46777	14.046	0.42551	13.984	0.46113	13.954	0.45459	14.203	0.4507	14.063	0.4539	13.89	0.44667	13.875	0.44376	14.562	0.43392	14.5	0.41981	13.859	0.44768
14.391	0.45989	14.515	0.41973	14.468	0.45252	14.407	0.44711	14.657	0.44408	14.516	0.44723	14.359	0.44043	14.328	0.43632	15.031	0.4278	14.953	0.41176	14.312	0.44102
14.844	0.45205	14.968	0.41394	14.984	0.44371	14.86	0.44002	15.157	0.43736	15	0.44085	14.828	0.43405	14.781	0.42889	15.531	0.42171	15.422	0.40461	14.781	0.43441
15.281	0.44469	15.406	0.40849	15.437	0.43548	15.344	0.43358	15.657	0.43107	15.454	0.43527	15.281	0.42787	15.25	0.42204	16	0.41607	15.875	0.39877	15.234	0.42824
15.734	0.43811	15.859	0.40363	15.922	0.42821	15.782	0.42813	16.172	0.42555	15.907	0.43069	15.75	0.42211	15.75	0.41619	16.468	0.41109	16.359	0.39431	15.703	0.42268
16.187	0.43255	16.312	0.39956	16.359	0.4224	16.282	0.42348	16.61	0.42118	16.375	0.4272	16.218	0.41702	16.218	0.41173	16.953	0.4069	16.797	0.39132	16.14	0.41797
16.625	0.42814	16.75	0.39636	16.828	0.41802	16.766	0.41963	17.078	0.41782	16.875	0.42471	16.687	0.41271	16.656	0.40868	17.437	0.40358	17.25	0.38949	16.593	0.41403
17.078	0.42478	17.203	0.39389	17.312	0.41498	17.282	0.41627	17.532	0.41547	17.344	0.42315	17.187	0.40916	17.109	0.40681	17.953	0.40102	17.719	0.38848	17.062	0.41082
17.531	0.4224	17.656	0.392	17.781	0.41302	17.719	0.41333	17.969	0.41393	17.86	0.42211	17.656	0.40643	17.593	0.40575	18.39	0.39923	18.156	0.38806	17.515	0.40833
17.969	0.42084	18.093	0.39048	18.281	0.41165	18.188	0.41041	18.422	0.4129	18.329	0.42148	18.125	0.40436	18.078	0.40521	18.875	0.3978	18.64	0.38776	17.953	0.40645
18.422	0.41982	18.546	0.38906	18.718	0.4106	18.657	0.40743	18.875	0.41215	18.782	0.42095	18.578	0.40287	18.515	0.40492	19.328	0.39667	19.094	0.38749	18.437	0.40496
18.875	0.41917	18.984	0.38761	19.234	0.40928	19.157	0.40436	19.313	0.41149	19.25	0.42025	19.062	0.40174	19	0.40443	19.781	0.39561	19.547	0.38707	18.906	0.40389
19.328	0.41867	19.437	0.38601	19.75	0.40764	19.625	0.40141	19.766	0.41071	19.766	0.4192	19.547	0.40092	19.5	0.40364	20.234	0.3945	19.984	0.38647	19.375	0.40312
19.766	0.41814	19.89	0.38429	20.203	0.40572	20.157	0.39861	20.219	0.40975	20.204	0.41802	19.984	0.40041	19.953	0.40266	20.703	0.3933	20.453	0.38563	19.875	0.40251
20.234	0.41734	20.343	0.38253	20.687	0.40349	20.594	0.39646	20.657	0.40862	20.688	0.41651	20.484	0.39991	20.421	0.40142	21.156	0.39206	20.89	0.38472	20.328	0.4021
20.672	0.41621	20.796	0.38084	21.484	0.40069	21.079	0.39488	21.11	0.4073	21.204	0.4148	20.922	0.39957	20.89	0.40009	21.609	0.39083	21.375	0.38367	20.796	0.40168
21.125	0.4146	21.25	0.37933	22.125	0.39832	21.532	0.39409	21.547	0.40589	21.688	0.41312	21.39	0.39913	21.359	0.39878	22.047	0.38973	21.828	0.38266	21.265	0.40119
21.578	0.4125	21.718	0.37805	22.734	0.39639	22.032	0.39396	21.985	0.40444	22.204	0.41148	21.859	0.39857	21.859	0.39756	22.531	0.38871	22.297	0.38166	21.718	0.40059
22.031	0.41002	22.171	0.37708	23.203	0.3952	22.547	0.39443	22.438	0.40297	22.657	0.41014	22.297	0.39787	22.312	0.39661	23.031	0.38787	22.734	0.38076	22.156	0.39985
22.484	0.40731	22.625	0.37634	23.672	0.39456	23.063	0.39534	22.875	0.40159	23.125	0.40901	22.781	0.39683	22.796	0.39577	23.5	0.3873	23.219	0.37984	22.609	0.39891
22.953	0.40462	23.062	0.37578	24.125	0.39443	23.594	0.39642	23.313	0.40033	23.594	0.40814	23.25	0.39558	23.265	0.39509	23.937	0.38699	23.656	0.37909	23.062	0.39785
23.453	0.40222	23.515	0.37525	24.609	0.39461	24.11	0.39751	23.766	0.39918	24.063	0.4075	23.734	0.3941	23.765	0.39441	24.406	0.38679	24.094	0.37841	23.5	0.39676
23.891	0.40054	23.968	0.37469	25.093	0.39498	24.579	0.39844	24.203	0.39823	24.516	0.40707	24.172	0.3926	24.25	0.39376	24.875	0.38673	24.578	0.37776	23.953	0.39564
24.422	0.39953	24.421	0.37406	25.578	0.39539	25.094	0.39889	24.641	0.39744	25.016	0.40664	24.672	0.39099	24.703	0.39316	25.343	0.38677	25.015	0.37729	24.406	0.39459
24.875	0.39953	24.875	0.37335	26.031	0.39575	25.594	0.3989	25.11	0.39677	25.5	0.40623	25.156	0.38955	25.171	0.39255	25.828	0.38685	25.453	0.37692	24.906	0.39353
25.344	0.40025	25.343	0.37257	26.547	0.3958	26.094	0.3984	25.547	0.3963	25.969	0.40577	25.609	0.3884	25.625	0.39202	26.297	0.38698	25.922	0.37656	25.359	0.39264
25.797	0.40147	25.812	0.37181	26.984	0.39569	26.547	0.39753	26	0.3959	26.485	0.40507	26.062	0.38755	26.109	0.39156	26.734	0.38714	26.375	0.37628	25.843	0.39177
26.312	0.40266	26.265	0.37117	27.515	0.3951	27.063	0.39613	26.438	0.39557	26.969	0.40423	26.515	0.38697	26.562	0.39136	27.172	0.38721	26.812	0.37605	26.296	0.39102
26.75	0.4036	26.734	0.37064	28	0.39424	27.516	0.39454	26.875	0.39522	27.422	0.40322	26.968	0.38662	27.062	0.39127	27.672	0.38703	27.281	0.37574	26.734	0.39034
27.281	0.40363	27.187	0.37031	28.453	0.39306	28.016	0.39262	27.313	0.39477	27.907	0.40191	27.812	0.38559	27.546	0.39138	28.156	0.38665	27.719	0.37547	27.187	0.38968
27.75	0.40275	27.64	0.37012	28.89	0.39157	28.485	0.39062	27.766	0.39416	28.375	0.40039	28.468	0.38496	28	0.39166	28.625	0.38601	28.187	0.37514	27.656	0.38905
28.281	0.40071	28.109	0.37002	29.422	0.38964	28.938	0.38859	28.219	0.39338	28.875	0.39859	28.937	0.38461	28.453	0.39191	29.093	0.38506	28.64	0.37486	28.125	0.38849
28.719	0.39791	28.578	0.36998	29.875	0.38764	29.407	0.38655	28.672	0.39242	29.375	0.39657	29.437	0.38407	28.937	0.39194	29.531	0.38388	29.109	0.37464	28.593	0.38798
29.187	0.39448	29.015	0.37	30.343	0.38556	29.907	0.38454	29.125	0.39131	29.875	0.39439	29.906	0.38345	29.39	0.39178	30	0.38246	29.562	0.37458	29.062	0.38747
29.687	0.39084	29.468	0.36996	30.828	0.38354	30.375	0.38275	29.563	0.39013	30.329	0.3922	30.39	0.3827	29.921	0.39114	30.515	0.38091	30.015	0.37468	29.5	0.38695
30.141	0.38758	29.906	0.36992	31.359	0.38171	30.875	0.38113	30.016	0.3889	30.813	0.38996	30.828	0.38203	30.375	0.39034	30.968	0.37957	30.469	0.37498	29.953	0.38623
30.625	0.38493	30.343	0.36988	31.797	0.38045	31.344	0.37985	30.469	0.3877	31.282	0.38791	31.312	0.38136	30.859	0.38926	31.453	0.37845	31.015	0.3753	30.39	0.3853
31.156	0.3831	30.796	0.36988	32.312	0.37958	31.875	0.3788	30.907	0.38664	31.766	0.38616	31.781	0.38089	31.343	0.38811	31.937	0.37775	31.484	0.37595	30.843	0.38407
31.641	0.38229	31.234	0.37007	32.797	0.37934	32.344	0.37825	31.36	0.3857	32.219	0.385	32.25	0.38066	31.843	0.38703	32.39	0.37761	32.047	0.37661	31.328	0.38255
32.078	0.38243	31.687	0.37051	33.312	0.37962	32.844	0.37805	31.813	0.38495	32.704	0.38451	32.734	0.38067	32.296	0.38634	32.843	0.37799	32.562	0.3775	31.765	0.38105
32.594	0.38308	32.14	0.37135	33.75	0.38055	33.297	0.37836	32.25	0.38445	33.141	0.38497	33.187	0.381	32.734	0.38614	33.328	0.37883	33.094	0.37851	32.203	0.37966
33.047	0.38423	32.578	0.37268	34.234	0.38187	33.75	0.37911	32.719	0.38413	33.641	0.38622	33.625	0.38159	33.187	0.38646	33.812	0.38009	33.594	0.37972	32.703	0.37854
33.547	0.38547	33.031	0.37453	34.734	0.38355	34.188	0.3803	33.172	0.38408	34.094	0.38844	34.093	0.38232	33.64	0.38738	34.281	0.38174	34.125	0.38099	33.171	0.37808
34	0.38679	33.484	0.37692	35.25	0.38555	34.688	0.38178	33.61	0.38433	34.61	0.39124	34.531	0.38329	34.093	0.38885	34.734	0.38369	34.609	0.38247	33.609	0.37846
34.531	0.38792	33.921	0.37985	35.703	0.38798	35.172	0.38368	34.063	0.38482	35.063	0.39465	34.968	0.38443	34.593	0.39071	35.187	0.3859	35.078	0.38407	34.062	0.37965
35.047	0.38905	34.359	0.38317	36.156	0.39075	35.657	0.38594	34.516	0.38562	35.516	0.39825	35.422	0.38569	35.109	0.39292	35.625	0.3884	35.515	0.38577	34.5	0.38163
35.531	0.39031	34.812	0.3867	36.64	0.39383	36.141	0.38856	34.953	0.38677	35.969	0.40177	35.89	0.38711	35.593	0.39546	36.078	0.3912	35.969	0.38744	34.937	0.38418
36	0.39181	35.281	0.39025	37.078	0.39739	36.579	0.39159	35.422	0.38818	36.485	0.4049	36.375	0.38869	36.031	0.39826	36.562	0.39435	36.422	0.38904	35.39	0.38701
36.469	0.39368	35.718	0.39369	37.562	0.40131	37.094	0.39483	35.875	0.38995	36.969	0.40772	36.828	0.39056	36.484	0.40115	37.25	0.3977	36.875	0.39056	35.875	0.38979
36.984	0.39597	36.171	0.39673	38.047	0.40572	37.532	0.3986	36.328	0.39203	37.422	0.41031	37.281	0.39268	36.968	0.40411	38	0.40158	37.344	0.39194	36.343	0.39238
37.453	0.39901	36.609	0.39927	38.515	0.41074	38	0.40277	36.782	0.39441	37.86	0.41283	37.75	0.39507	37.453	0.40725	38.5	0.40666	37.781	0.39333	36.828	0.39457
37.922	0.40286	37.046	0.40118	38.953	0.41652	38.485	0.4075	37.235	0.39707	38.329	0.41555	38.25	0.39781	37.906	0.41076	39.093	0.41255	38.25	0.39471	37.281	0.39647
38.359	0.40779	37.5	0.4024	39.453	0.42311	38.922	0.41312	37.672	0.40005	38.782	0.41899	38.703	0.40122	38.375	0.41471	39.64	0.41966	38.719	0.39634	37.75	0.39813
38.812	0.41395	37.937	0.40307	39.922	0.43097	39.391	0.41972	38.125	0.40332	39.235	0.42358	39.172	0.40539	38.875	0.41935	40.468	0.42768	39.156	0.39851	38.234	0.39983
39.344	0.42155	38.406	0.40322	40.359	0.44044	39.907	0.42756	38.578	0.407	39.672	0.42979	39.625	0.41072	39.375	0.42503	40.937	0.4379	39.609	0.40147	38.703	0.40202
39.797	0.43113	38.859	0.40318	40.843	0.45171	40.391	0.43708	39.016	0.41126	40.141	0.43789	40.125	0.41744	39.828	0.43218	41.39	0.44999	40.062	0.40562	39.156	0.40514
40.234	0.44286	39.296	0.40323	41.297	0.46519	40.907	0.44838	39.469	0.41625	40.641	0.44812	40.593	0.42607	40.265	0.44109	41.875	0.46401	40.5	0.41135	39.609	0.4096
40.719	0.45678	39.765	0.40364	41.765	0.48091	41.344	0.46183	39.922	0.42225	41.079	0.46072	41.047	0.43692	40.75	0.45193	42.328	0.48009	40.953	0.419	40.078	0.4158
41.234	0.4729	40.234	0.40485	42.218	0.49881	41.875	0.47712	40.36	0.42959	41.547	0.47543	41.547	0.45005	41.265	0.46491	42.812	0.498	41.406	0.42889	40.515	0.42417
41.672	0.49119	40.671	0.40736	42.672	0.51849	42.391	0.49428	40.797	0.43853	42	0.4921	42.015	0.46562	41.703	0.48027	43.281	0.51746	41.844	0.44125	40.968	0.43488
42.172	0.511	41.109	0.41155	43.14	0.53937	42.891	0.513	41.25	0.44928	42.454	0.51032	42.5	0.48335	42.187	0.49758	43.718	0.53799	42.312	0.45604	41.437	0.44804
42.672	0.53187	41.593	0.41776	43.609	0.56077	43.329	0.53292	41.688	0.46205	42.907	0.5296	42.968	0.50288	42.687	0.51651	44.156	0.55892	42.781	0.47317	41.89	0.46367
43.187	0.5531	42.031	0.42655	44.125	0.58191	43.813	0.55334	42.141	0.4768	43.407	0.54935	43.453	0.52355	43.171	0.53656	44.64	0.57956	43.234	0.49237	42.375	0.48145
43.641	0.57422	42.468	0.43809	44.64	0.60231	44.25	0.57397	42.594	0.49342	43.86	0.5693	43.922	0.54477	43.609	0.55713	45.109	0.59954	43.672	0.51316	42.859	0.50102
44.172	0.59451	42.921	0.45249	45.156	0.62171	44.766	0.59428	43.032	0.51159	44.344	0.58896	44.39	0.56587	44.078	0.57745	45.593	0.61859	44.125	0.53497	43.328	0.52184
44.703	0.6139	43.359	0.46972	45.687	0.6402	45.235	0.61442	43.485	0.5308	44.829	0.60827	44.89	0.58634	44.578	0.59704	46.062	0.63689	44.562	0.55734	43.796	0.54324
45.187	0.63257	43.812	0.48947	46.14	0.65842	45.704	0.63448	43.922	0.55052	45.313	0.62735	45.375	0.60612	45.062	0.61581	46.5	0.65498	45.031	0.5798	44.25	0.56456
45.656	0.65087	44.281	0.51131	46.578	0.6771	46.157	0.65497	44.36	0.57014	45.797	0.64659	45.812	0.62545	45.515	0.63394	46.937	0.67364	45.484	0.60228	44.734	0.58522
46.141	0.66946	44.718	0.53477	47.047	0.69717	46.672	0.67638	44.813	0.58915	46.329	0.66651	46.328	0.64461	45.968	0.65189	47.39	0.69382	45.984	0.62479	45.203	0.605
46.609	0.68921	45.156	0.55925	47.531	0.71959	47.125	0.69967	45.25	0.6073	46.797	0.68805	46.797	0.66467	46.468	0.67038	47.828	0.71653	46.422	0.64791	45.656	0.62398
47.094	0.71093	45.64	0.58422	47.968	0.74518	47.579	0.72532	45.688	0.62457	47.235	0.71184	47.281	0.68644	46.906	0.69056	48.265	0.74244	46.906	0.67205	46.109	0.64254
47.547	0.73535	46.078	0.60959	48.422	0.77406	48.063	0.75364	46.141	0.64124	47.719	0.73828	47.734	0.71087	47.375	0.71315	48.734	0.77174	47.359	0.69801	46.546	0.66146
48.062	0.76265	46.515	0.63528	48.937	0.80584	48.516	0.78468	46.578	0.65801	48.235	0.76757	48.187	0.7385	47.859	0.7388	49.203	0.80411	47.828	0.72626	47	0.68164
48.516	0.79291	46.968	0.66153	49.39	0.83978	48.954	0.81785	47.016	0.67569	48.672	0.79962	48.64	0.76945	48.312	0.76781	49.672	0.83859	48.281	0.75713	47.453	0.70408
49.031	0.8253	47.421	0.6888	49.843	0.87433	49.422	0.85205	47.469	0.69523	49.157	0.83341	49.14	0.80319	48.765	0.79976	50.172	0.8736	48.75	0.79038	47.906	0.72955
49.484	0.85891	47.906	0.71753	50.343	0.90762	49.954	0.88578	47.907	0.71753	49.625	0.86779	49.609	0.83885	49.281	0.83361	50.625	0.9074	49.203	0.82538	48.359	0.75839
49.953	0.89212	48.359	0.74821	50.859	0.9378	50.391	0.91769	48.344	0.74314	50.079	0.90116	50.078	0.87482	49.718	0.86822	51.062	0.93798	49.687	0.86088	48.843	0.79035
50.391	0.92329	48.796	0.78088	51.312	0.96326	50.844	0.9459	48.797	0.77216	50.532	0.93175	50.562	0.90918	50.171	0.9017	51.515	0.96351	50.14	0.8954	49.312	0.82471
50.922	0.95053	49.234	0.81518	51.828	0.98247	51.36	0.9689	49.235	0.80424	51.047	0.9578	51.015	0.94007	50.656	0.93222	51.968	0.98271	50.625	0.9271	49.796	0.86004
51.375	0.97266	49.687	0.85023	52.375	0.9947	51.875	0.98577	49.672	0.83836	51.547	0.97814	51.531	0.96552	51.109	0.95827	52.437	0.99486	51.078	0.95441	50.265	0.89466
51.844	0.9885	50.125	0.88482	52.875	1	52.329	0.99617	50.125	0.87301	52	0.99202	51.968	0.98447	51.578	0.97848	52.906	1	51.547	0.97588	50.703	0.92668
52.359	0.99754	50.578	0.91731	53.39	0.99881	52.86	1	50.563	0.90647	52.438	0.99918	52.437	0.996	52.078	0.99211	53.359	0.99883	51.984	0.99073	51.14	0.95425
52.906	1	51.031	0.94605	53.828	0.99236	53.313	0.99826	51	0.93683	52.891	1	52.984	1	52.515	0.99919	53.828	0.99248	52.437	0.99864	51.625	0.97585
53.375	0.99684	51.468	0.96957	54.297	0.98193	53.766	0.99195	51.453	0.96236	53.391	0.99536	53.468	0.99745	52.968	1	54.297	0.98247	52.906	1	52.093	0.99073
53.859	0.98917	51.921	0.98666	54.765	0.96915	54.204	0.98251	51.891	0.9818	53.829	0.98681	53.953	0.98946	53.421	0.99547	54.781	0.97034	53.375	0.99577	52.562	0.99864
54.297	0.97862	52.406	0.99674	55.203	0.95558	54.688	0.97129	52.344	0.99436	54.329	0.97559	54.406	0.97768	53.859	0.98685	55.234	0.95755	53.844	0.98727	53.031	1
54.828	0.96655	52.843	1	55.672	0.94238	55.125	0.95974	52.797	1	54.782	0.96336	54.875	0.96372	54.359	0.97532	55.672	0.94518	54.297	0.97598	53.5	0.99577
55.297	0.95464	53.296	0.99702	56.125	0.93049	55.594	0.94873	53.235	0.99931	55.219	0.95129	55.312	0.94927	54.859	0.96233	56.125	0.93388	54.75	0.96329	53.937	0.98734
55.812	0.94374	53.75	0.98898	56.562	0.92035	56.11	0.93883	53.688	0.99333	55.672	0.94019	55.781	0.93548	55.312	0.94911	56.578	0.92394	55.219	0.9504	54.39	0.97609
56.281	0.93458	54.187	0.97739	57.062	0.91183	56.579	0.93043	54.141	0.98352	56.125	0.93053	56.25	0.92325	55.75	0.93645	57.015	0.91533	55.672	0.93822	54.828	0.96352
56.828	0.92704	54.64	0.96371	57.593	0.90465	57.047	0.92327	54.578	0.97148	56.594	0.92234	56.687	0.91306	56.203	0.92486	57.5	0.90763	56.125	0.92725	55.265	0.95083
57.297	0.92098	55.093	0.94937	58.109	0.89831	57.516	0.91696	55.032	0.95864	57.047	0.9154	57.187	0.90467	56.64	0.91461	57.968	0.90051	56.562	0.91767	55.718	0.93887
57.797	0.91556	55.531	0.93553	58.625	0.89208	58	0.91091	55.485	0.94624	57.547	0.90905	57.687	0.89787	57.093	0.90557	58.422	0.89349	57.015	0.90932	56.171	0.92821
58.344	0.90991	55.968	0.92289	59.078	0.8854	58.454	0.90464	55.922	0.93515	58.032	0.90279	58.172	0.8921	57.546	0.89749	58.89	0.88612	57.469	0.90191	56.656	0.91894
58.812	0.90344	56.421	0.91179	59.609	0.87744	58.938	0.89754	56.375	0.92573	58.532	0.89594	58.609	0.8868	58.062	0.88981	59.359	0.87812	57.937	0.89502	57.109	0.91103
59.297	0.89536	56.875	0.90225	60.062	0.86804	59.407	0.88931	56.828	0.91802	58.985	0.8881	59.125	0.88106	58.515	0.88227	59.843	0.86926	58.422	0.88824	57.593	0.90398
59.766	0.88532	57.328	0.89404	60.593	0.85667	59.922	0.87959	57.266	0.91174	59.5	0.87872	59.562	0.87465	58.968	0.87425	60.328	0.85945	58.859	0.88129	58.062	0.89739
60.266	0.87308	57.781	0.88676	61.062	0.84346	60.438	0.86831	57.719	0.90628	60.032	0.86774	60.031	0.86691	59.453	0.86528	60.812	0.84862	59.312	0.87374	58.546	0.89067
60.734	0.85883	58.218	0.87999	61.547	0.8283	60.954	0.8554	58.172	0.90104	60.532	0.85524	60.5	0.85761	59.937	0.85513	61.281	0.83671	59.797	0.8653	59.031	0.8834
61.187	0.84273	58.671	0.87325	62	0.81137	61.422	0.84089	58.61	0.89541	61.047	0.84126	60.937	0.8466	60.39	0.84369	61.718	0.82366	60.25	0.85589	59.484	0.87528
61.703	0.82487	59.125	0.86622	62.531	0.79266	61.907	0.82459	59.063	0.88882	61.485	0.82614	61.437	0.83358	60.859	0.83084	62.172	0.80924	60.687	0.84532	59.921	0.86605
62.25	0.80551	59.593	0.85863	62.984	0.77262	62.375	0.80651	59.5	0.88095	61.954	0.80982	61.906	0.81869	61.296	0.81673	62.64	0.79333	61.156	0.83337	60.39	0.85552
62.734	0.78496	60.062	0.85033	63.453	0.75137	62.891	0.78648	59.938	0.87155	62.407	0.79245	62.406	0.80184	61.75	0.80136	63.125	0.77578	61.625	0.81999	60.828	0.84379
63.172	0.76327	60.515	0.84128	63.937	0.72923	63.36	0.76475	60.391	0.86056	62.844	0.77405	62.859	0.78328	62.281	0.78474	63.593	0.75661	62.062	0.80513	61.281	0.83078
63.641	0.74045	60.953	0.83143	64.468	0.70656	63.844	0.7414	60.86	0.84806	63.313	0.75446	63.359	0.76303	62.765	0.76719	64.031	0.73592	62.515	0.78866	61.765	0.81648
64.109	0.71675	61.39	0.82074	64.906	0.6841	64.329	0.71689	61.297	0.83432	63.782	0.73371	63.812	0.7416	63.203	0.74876	64.484	0.7139	63	0.77053	62.234	0.80093
64.625	0.69247	61.843	0.80913	65.375	0.66223	64.875	0.69171	61.75	0.81942	64.297	0.71179	64.281	0.71928	63.656	0.72941	64.937	0.69103	63.453	0.75093	62.671	0.78407
65.078	0.66834	62.281	0.7966	65.828	0.64163	65.313	0.66697	62.203	0.80353	64.75	0.68913	64.765	0.69662	64.093	0.70929	65.406	0.66792	63.906	0.72999	63.125	0.76572
65.594	0.64489	62.734	0.78298	66.265	0.62285	65.766	0.64331	62.641	0.78678	65.266	0.66598	65.218	0.6743	64.531	0.68857	65.843	0.6454	64.39	0.70798	63.562	0.74588
66.109	0.62303	63.203	0.76812	66.718	0.6063	66.235	0.62158	63.094	0.76914	65.735	0.64324	65.703	0.65281	64.984	0.66757	66.297	0.62418	64.828	0.68554	64	0.72457
66.578	0.60359	63.656	0.75195	67.172	0.59227	66.688	0.60249	63.547	0.7506	66.266	0.62154	66.14	0.63287	65.421	0.64685	66.734	0.60504	65.312	0.66311	64.453	0.70204
67.031	0.58712	64.109	0.73437	67.687	0.58071	67.188	0.58634	63.985	0.7312	66.704	0.60205	66.64	0.61468	65.859	0.62698	67.234	0.58838	65.765	0.64156	64.89	0.67882
67.547	0.57381	64.562	0.71539	68.125	0.57165	67.719	0.5732	64.438	0.71092	67.172	0.5853	67.109	0.59869	66.312	0.6086	67.734	0.57455	66.203	0.62158	65.328	0.6556
68	0.56381	65	0.69524	68.609	0.56454	68.235	0.56288	64.875	0.69003	67.625	0.57182	67.578	0.5849	66.75	0.59235	68.234	0.5635	66.656	0.60374	65.796	0.63318
68.5	0.55658	65.453	0.67425	69.062	0.55905	68.735	0.55484	65.313	0.66885	68.063	0.56173	68.078	0.57314	67.234	0.5785	68.672	0.555	67.14	0.58848	66.25	0.61255
68.953	0.55163	65.906	0.653	69.5	0.55469	69.172	0.54849	65.766	0.64787	68.516	0.55466	68.531	0.5633	67.687	0.56733	69.156	0.54831	67.578	0.57613	66.734	0.59441
69.406	0.54812	66.343	0.63222	69.968	0.55099	69.625	0.54307	66.203	0.62782	68.954	0.54999	69.015	0.55488	68.187	0.55853	69.625	0.54291	68.031	0.56647	67.218	0.57935
69.859	0.54535	66.796	0.61256	70.437	0.54777	70.11	0.53807	66.641	0.60935	69.391	0.54686	69.453	0.54774	68.687	0.55172	70.078	0.53821	68.5	0.55915	67.671	0.56762
70.328	0.54273	67.25	0.59473	70.953	0.54489	70.547	0.53345	67.094	0.59304	69.844	0.54435	69.906	0.54154	69.156	0.54635	70.562	0.53376	68.937	0.55372	68.14	0.55893
70.797	0.54004	67.687	0.57921	71.406	0.54259	71.063	0.52906	67.532	0.57938	70.282	0.54187	70.343	0.53626	69.609	0.54173	71.047	0.52949	69.375	0.5495	68.609	0.55279
71.25	0.5373	68.14	0.56616	71.937	0.54077	71.547	0.52541	67.969	0.56848	70.719	0.53903	70.843	0.53183	70.093	0.53725	71.531	0.52555	69.859	0.54587	69.093	0.54845
71.719	0.5347	68.593	0.55554	72.468	0.53962	72.032	0.52282	68.422	0.56016	71.172	0.53586	71.328	0.5286	70.546	0.53275	71.968	0.5224	70.328	0.54261	69.562	0.54522
72.156	0.53265	69.031	0.54705	72.937	0.5392	72.469	0.52166	68.86	0.55407	71.61	0.53282	71.765	0.52687	71	0.52819	72.422	0.52032	70.765	0.53965	70.015	0.54248
72.609	0.53134	69.484	0.54018	73.406	0.53912	72.954	0.52179	69.297	0.54957	72.047	0.53046	72.25	0.52659	71.484	0.52383	72.859	0.51967	71.219	0.53702	70.468	0.53988
73.062	0.53089	69.937	0.53443	73.875	0.53889	73.422	0.52299	69.766	0.54597	72.5	0.52931	72.718	0.52785	71.937	0.52024	73.312	0.52042	71.703	0.53498	70.921	0.53738
73.5	0.53107	70.375	0.52946	74.343	0.53781	73.891	0.52452	70.188	0.54291	72.954	0.52972	73.218	0.53021	72.39	0.51783	73.797	0.52218	72.14	0.53396	71.39	0.53524
73.937	0.53132	70.828	0.52499	74.797	0.53513	74.391	0.52528	70.641	0.53995	73.391	0.53161	73.687	0.53317	72.843	0.51685	74.25	0.52429	72.594	0.53398	71.89	0.53382
74.422	0.53074	71.281	0.52108	75.265	0.53004	74.922	0.52413	71.11	0.5371	73.844	0.53435	74.156	0.53575	73.312	0.51718	74.718	0.5256	73.031	0.53496	72.328	0.53367
74.922	0.5284	71.718	0.51796	75.781	0.52189	75.407	0.52009	71.578	0.53462	74.282	0.53695	74.656	0.53679	73.765	0.51837	75.203	0.52487	73.484	0.53635	72.796	0.53475
75.375	0.52348	72.171	0.51587	76.25	0.5105	75.844	0.51236	72.016	0.53293	74.735	0.53808	75.125	0.53529	74.234	0.51945	75.703	0.52097	73.937	0.53735	73.281	0.53685
75.844	0.51511	72.625	0.51505	76.765	0.49574	76.36	0.50032	72.532	0.53217	75.188	0.53642	75.625	0.53016	74.671	0.51934	76.172	0.51312	74.406	0.53689	73.75	0.53937
76.281	0.50298	73.078	0.51551	77.218	0.47814	76.813	0.48441	72.969	0.53275	75.625	0.53092	76.125	0.52081	75.125	0.51672	76.656	0.50086	74.89	0.5339	74.218	0.54123
76.719	0.48704	73.531	0.51695	77.734	0.45815	77.266	0.46516	73.438	0.53427	76.063	0.5209	76.578	0.50711	75.578	0.51059	77.125	0.48441	75.375	0.52748	74.703	0.54114
77.25	0.46759	73.984	0.51875	78.203	0.43684	77.719	0.44367	73.938	0.5361	76.516	0.50626	77.047	0.4892	76.015	0.50033	77.578	0.46449	75.844	0.51709	75.171	0.53789
77.781	0.44565	74.421	0.52006	78.703	0.41507	78.172	0.42121	74.485	0.53727	76.954	0.48758	77.515	0.46786	76.484	0.48573	78.015	0.4422	76.312	0.50261	75.609	0.53047
78.297	0.42237	74.875	0.5198	79.14	0.39399	78.641	0.3991	74.922	0.53689	77.407	0.46583	78.015	0.4441	76.968	0.46727	78.468	0.41881	76.765	0.48446	76.062	0.51823
78.812	0.39899	75.328	0.51704	79.593	0.37437	79.125	0.3785	75.438	0.53342	77.86	0.44236	78.453	0.41941	77.468	0.44588	78.906	0.39571	77.25	0.46339	76.562	0.5011
79.266	0.37688	75.765	0.51106	80.109	0.35688	79.61	0.36033	75.922	0.52614	78.297	0.41858	78.937	0.39491	77.921	0.42294	79.343	0.37401	77.687	0.44066	77.015	0.47986
79.719	0.35707	76.218	0.5014	80.578	0.34222	80.11	0.34511	76.422	0.51443	78.75	0.39574	79.39	0.372	78.375	0.39974	79.797	0.35452	78.156	0.41739	77.5	0.45546
80.187	0.34043	76.671	0.4881	81.093	0.33057	80.625	0.33307	76.891	0.49841	79.204	0.37488	79.843	0.35161	78.812	0.3776	80.234	0.33779	78.609	0.39484	77.968	0.42949
80.703	0.32748	77.109	0.47162	81.547	0.3222	81.141	0.32418	77.407	0.47853	79.641	0.3567	80.281	0.33446	79.265	0.3575	80.672	0.32398	79.062	0.37395	78.421	0.40353
81.172	0.3186	77.562	0.45261	82.093	0.31675	81.579	0.31836	77.891	0.456	80.094	0.34151	80.734	0.32088	79.765	0.34006	81.125	0.31306	79.547	0.35539	78.859	0.37912
81.687	0.31353	78.015	0.432	82.547	0.31423	82.094	0.31496	78.391	0.43209	80.547	0.32943	81.218	0.31092	80.25	0.32575	81.562	0.30494	80	0.33969	79.312	0.35745
82.156	0.31197	78.468	0.41077	83	0.31402	82.563	0.31382	78.844	0.40835	80.985	0.32038	81.703	0.3045	80.687	0.31468	82.015	0.2994	80.437	0.32701	79.75	0.33948
82.687	0.31305	78.921	0.3898	83.484	0.31547	83.094	0.3143	79.297	0.38599	81.438	0.31414	82.156	0.30135	81.14	0.30654	82.484	0.29627	80.89	0.3173	80.203	0.3256
83.172	0.31607	79.375	0.36986	83.953	0.31797	83.532	0.31623	79.766	0.366	81.875	0.31051	82.625	0.30088	81.609	0.30105	82.922	0.29549	81.344	0.31047	80.656	0.3159
83.703	0.31989	79.812	0.35161	84.453	0.3207	84.016	0.31884	80.235	0.34905	82.313	0.30919	83.109	0.30252	82.093	0.29788	83.39	0.29672	81.797	0.30637	81.109	0.31011
84.156	0.32378	80.265	0.33545	84.937	0.32306	84.469	0.32172	80.719	0.3354	82.766	0.30981	83.578	0.30565	82.546	0.29679	83.843	0.2997	82.25	0.30474	81.609	0.30762
84.687	0.32665	80.718	0.32178	85.468	0.32439	84.969	0.32418	81.172	0.32514	83.235	0.31195	84.031	0.30956	83.015	0.29734	84.281	0.30394	82.719	0.30524	82.171	0.30773
85.187	0.32809	81.156	0.31089	85.937	0.32448	85.407	0.32588	81.61	0.31803	83.672	0.31517	84.484	0.31351	83.5	0.29914	84.734	0.30875	83.156	0.30755	82.875	0.30952
85.672	0.32774	81.625	0.30283	86.484	0.32296	85.891	0.32617	82.063	0.31374	84.125	0.31878	84.937	0.3168	83.968	0.3018	85.187	0.31341	83.594	0.31109	83.421	0.31283
86.125	0.32563	82.078	0.29769	86.937	0.3202	86.344	0.32493	82.516	0.31196	84.579	0.32216	85.453	0.31874	84.437	0.30477	85.625	0.31719	84.078	0.31516	83.89	0.31675
86.594	0.32196	82.515	0.29529	87.468	0.31622	86.782	0.32207	82.953	0.31239	85.032	0.32473	85.922	0.31915	84.875	0.30756	86.062	0.31945	84.531	0.31925	84.359	0.32048
87.047	0.31724	82.984	0.2952	87.922	0.3117	87.297	0.31759	83.407	0.31459	85.485	0.32599	86.406	0.31776	85.375	0.30943	86.515	0.31978	85	0.32268	84.843	0.32342
87.484	0.31208	83.437	0.29693	88.359	0.30703	87.797	0.31205	83.86	0.31818	85.938	0.32568	86.859	0.31473	85.828	0.31014	86.953	0.31811	85.453	0.325	85.312	0.32519
87.969	0.30695	83.875	0.29983	88.828	0.30259	88.25	0.30603	84.297	0.32264	86.375	0.32377	87.343	0.31023	86.281	0.30931	87.406	0.3146	85.89	0.32593	85.781	0.32548
88.437	0.30246	84.328	0.30312	89.343	0.2987	88.704	0.30002	84.75	0.32729	86.829	0.32036	87.828	0.30478	86.781	0.3068	87.859	0.3097	86.328	0.32535	86.265	0.32417
88.906	0.2989	84.781	0.30621	89.781	0.29576	89.204	0.29445	85.203	0.33148	87.266	0.31587	88.297	0.29897	87.281	0.30285	88.297	0.30401	86.812	0.3233	86.734	0.32138
89.375	0.29638	85.218	0.30869	90.312	0.29355	89.704	0.28982	85.641	0.3346	87.704	0.31069	88.75	0.2933	87.734	0.29792	88.75	0.29804	87.265	0.32019	87.171	0.31737
89.844	0.29488	85.671	0.31034	90.765	0.29228	90.219	0.28632	86.094	0.33607	88.157	0.30522	89.187	0.28817	88.171	0.29242	89.203	0.29229	87.719	0.31628	87.656	0.31234
90.297	0.29424	86.14	0.31123	91.265	0.29161	90.735	0.28399	86.532	0.33564	88.594	0.29989	89.64	0.28375	88.656	0.28671	89.656	0.28706	88.203	0.31184	88.156	0.30674
90.844	0.29406	86.578	0.31173	91.718	0.29154	91.219	0.2828	86.969	0.33324	89.032	0.29494	90.109	0.28012	89.093	0.2814	90.109	0.28245	88.656	0.3072	88.625	0.30108
91.391	0.29428	87.031	0.31213	92.203	0.29185	91.735	0.28239	87.422	0.32909	89.485	0.29049	90.593	0.27719	89.546	0.27666	90.562	0.27841	89.125	0.3024	89.093	0.29562
91.891	0.29485	87.484	0.31273	92.718	0.29247	92.172	0.28271	87.86	0.32368	89.938	0.28663	91.047	0.27491	90.046	0.27253	91	0.27483	89.578	0.29753	89.578	0.2906
92.344	0.2957	87.921	0.31368	93.234	0.29345	92.704	0.28319	88.297	0.31758	90.375	0.28339	91.5	0.27306	90.562	0.26907	91.453	0.27152	90.015	0.29255	90.046	0.2862
92.812	0.29675	88.375	0.31476	93.687	0.29488	93.157	0.28397	88.75	0.31131	90.829	0.2807	91.953	0.27151	91	0.26633	91.906	0.26842	90.453	0.28743	90.515	0.28244
93.281	0.29806	88.812	0.31565	94.218	0.29653	93.625	0.28474	89.188	0.30541	91.266	0.27863	92.422	0.27019	91.453	0.26398	92.343	0.26559	90.906	0.28221	90.984	0.2793
93.75	0.29966	89.25	0.31573	94.656	0.29858	94.11	0.28542	89.625	0.30015	91.704	0.27715	92.922	0.2691	91.953	0.26184	92.797	0.26305	91.344	0.27707	91.437	0.27672
94.203	0.30158	89.703	0.31439	95.187	0.30057	94.579	0.28601	90.094	0.29558	92.157	0.27624	93.375	0.26843	92.437	0.25998	93.234	0.26098	91.797	0.2722	91.875	0.27463
94.656	0.30369	90.156	0.31118	95.64	0.30257	95.047	0.28645	90.532	0.29176	92.594	0.27594	93.859	0.26807	92.89	0.25844	93.672	0.25946	92.25	0.26788	92.328	0.27288
95.141	0.30582	90.593	0.30597	96.156	0.30409	95.485	0.28676	90.969	0.28853	93.032	0.27615	94.359	0.268	93.375	0.25713	94.125	0.25848	92.703	0.26435	92.781	0.27147
95.594	0.30789	91.062	0.2988	96.609	0.30509	96.016	0.28667	91.422	0.2857	93.485	0.27671	94.828	0.26821	93.812	0.25628	94.578	0.25799	93.14	0.26178	93.25	0.27029
96.094	0.30962	91.515	0.29029	97.156	0.30518	96.454	0.28649	91.86	0.28325	93.922	0.27749	95.312	0.2684	94.265	0.25576	95.015	0.25784	93.594	0.26012	93.703	0.26938
96.562	0.311	91.953	0.28116	97.609	0.3046	96.938	0.28599	92.313	0.28113	94.375	0.2782	95.765	0.26843	94.765	0.25546	95.468	0.25775	94.031	0.25931	94.156	0.26863
97.094	0.31183	92.406	0.27222	98.062	0.3033	97.391	0.28532	92.766	0.27946	94.844	0.27865	96.234	0.26798	95.234	0.25541	95.906	0.25755	94.469	0.25909	94.593	0.268
97.547	0.31237	92.843	0.2643	98.547	0.30143	97.907	0.2844	93.203	0.27835	95.282	0.27876	96.672	0.26702	95.687	0.25542	96.343	0.25706	94.922	0.25913	95.046	0.26734
98.031	0.31251	93.281	0.25792	99.031	0.29932	98.344	0.28358	93.641	0.27787	95.735	0.27839	97.14	0.26539	96.187	0.25519	96.797	0.25619	95.375	0.25918	95.5	0.26659
98.484	0.31248	93.734	0.25329	99.515	0.29728	98.829	0.28272	94.094	0.27797	96.188	0.27756	97.625	0.26324	96.687	0.25468	97.265	0.25499	95.812	0.25907	95.937	0.26572
98.937	0.31234	94.171	0.25039	99.953	0.29563	99.297	0.28201	94.547	0.27858	96.625	0.2764	98.062	0.26093	97.156	0.2539	97.703	0.25367	96.265	0.25863	96.39	0.26464
99.406	0.31214	94.609	0.24883	100.484	0.29434	99.813	0.28133	95.063	0.27934	97.079	0.275	98.531	0.25855	97.609	0.25284	98.172	0.25231	96.703	0.25792	96.875	0.26334
99.859	0.31196	95.062	0.24809	100.953	0.2937	100.25	0.28091	95.532	0.28018	97.532	0.27354	98.984	0.25648	98.093	0.25154	98.609	0.25118	97.14	0.25702	97.343	0.26197
100.391	0.31164	95.5	0.24771	101.437	0.29354	100.704	0.28048	96.063	0.28061	97.969	0.27218	99.422	0.25487	98.531	0.25028	99.047	0.25031	97.594	0.25601	97.796	0.26063
100.844	0.31136	95.937	0.24725	101.953	0.29369	101.172	0.27998	96.532	0.28063	98.422	0.27092	99.875	0.25373	99.031	0.24902	99.5	0.24969	98.031	0.2551	98.25	0.25936
101.344	0.31085	96.39	0.24644	102.437	0.29406	101.641	0.27934	97.032	0.27995	98.875	0.26981	100.39	0.25292	99.484	0.24806	99.953	0.24928	98.469	0.2543	98.718	0.25823
101.781	0.31024	96.859	0.24524	102.968	0.29431	102.125	0.27852	97.5	0.27871	99.313	0.26885	100.828	0.25255	99.921	0.2474	100.39	0.24895	98.922	0.25358	99.171	0.25733
102.234	0.30938	97.296	0.24387	103.406	0.29451	102.594	0.27761	98	0.2769	99.766	0.2679	101.312	0.25218	100.359	0.24696	100.843	0.24853	99.359	0.25294	99.625	0.2566
102.687	0.3083	97.75	0.24243	103.922	0.29427	103.063	0.27664	98.453	0.27489	100.219	0.26693	101.781	0.25176	100.812	0.24664	101.281	0.24795	99.812	0.25219	100.062	0.25604
103.203	0.30698	98.187	0.24118	104.375	0.2938	103.516	0.27574	98.985	0.27264	100.657	0.26592	102.281	0.25107	101.25	0.24637	101.718	0.24713	100.265	0.25125	100.5	0.25553
103.687	0.30566	98.625	0.24019	104.828	0.29302	104.032	0.27486	99.438	0.27064	101.094	0.26482	102.765	0.25019	101.687	0.24602	102.172	0.24607	100.703	0.25007	100.953	0.25494
104.172	0.30438	99.078	0.23945	105.359	0.29191	104.485	0.27428	99.922	0.2688	101.547	0.26366	103.234	0.24918	102.14	0.24551	102.609	0.24491	101.172	0.24855	101.406	0.25425
104.609	0.3033	99.515	0.2389	105.828	0.29081	104.954	0.27383	100.375	0.26731	101.985	0.26253	103.734	0.24807	102.578	0.24489	103.047	0.24374	101.625	0.24682	101.859	0.25341
105.078	0.30235	99.953	0.23833	106.343	0.28967	105.407	0.27349	100.828	0.26609	102.516	0.26131	104.187	0.24716	103.031	0.24413	103.5	0.24264	102.078	0.24497	102.328	0.25241
105.609	0.30146	100.406	0.23751	106.797	0.2888	105.922	0.27299	101.266	0.26514	102.985	0.26037	104.656	0.24644	103.484	0.24331	103.937	0.24176	102.531	0.24312	102.765	0.25139
106.062	0.30085	100.843	0.23635	107.25	0.28821	106.422	0.27235	101.719	0.26439	103.485	0.25959	105.125	0.24599	103.921	0.24255	104.375	0.24111	102.984	0.2414	103.218	0.25033
106.5	0.30035	101.296	0.23472	107.718	0.28793	106.954	0.27136	102.172	0.26384	103.938	0.25914	105.625	0.24573	104.375	0.24182	104.828	0.24066	103.422	0.23996	103.687	0.24932
106.953	0.29983	101.75	0.23269	108.234	0.28794	107.407	0.27023	102.61	0.26354	104.391	0.25893	106.093	0.24572	104.828	0.24116	105.265	0.24044	103.875	0.23879	104.125	0.2485
107.391	0.29929	102.203	0.23039	108.672	0.28842	107.907	0.26879	103.063	0.26344	104.829	0.25897	106.547	0.24582	105.265	0.2406	105.703	0.24037	104.328	0.23793	104.578	0.24783
107.828	0.29867	102.656	0.228	109.156	0.28909	108.375	0.26733	103.516	0.26356	105.266	0.25918	107.031	0.24585	105.703	0.24007	106.156	0.24039	104.765	0.23738	105.046	0.24728
108.297	0.29792	103.109	0.22571	109.593	0.29	108.907	0.2659	103.953	0.26387	105.719	0.2595	107.484	0.24586	106.156	0.23952	106.593	0.24053	105.219	0.23701	105.5	0.24687
108.75	0.29719	103.546	0.22371	110.031	0.2909	109.344	0.265	104.422	0.26418	106.157	0.25992	108	0.24564	106.593	0.23902	107.047	0.24071	105.687	0.23675	105.937	0.24656
109.187	0.29657	104	0.22204	110.484	0.29161	109.782	0.26462	104.875	0.26444	106.594	0.26037	108.468	0.24547	107.046	0.23853	107.5	0.24097	106.125	0.23663	106.39	0.24621
109.641	0.29613	104.453	0.22079	110.937	0.29201	110.266	0.26473	105.313	0.26449	107.063	0.26073	108.953	0.24529	107.5	0.23812	107.937	0.24132	106.578	0.2365	106.843	0.24584
110.109	0.296	104.89	0.21994	111.375	0.29199	110.704	0.26546	105.766	0.26413	107.5	0.26105	109.39	0.24529	107.937	0.23791	108.39	0.24168	107.031	0.23636	107.296	0.24543
110.562	0.2963	105.343	0.21937	111.828	0.29145	111.157	0.26655	106.219	0.26334	107.938	0.26122	109.843	0.24542	108.39	0.23785	108.859	0.24202	107.469	0.23624	107.765	0.24497
111.016	0.29705	105.812	0.21903	112.265	0.29048	111.61	0.26781	106.657	0.26218	108.391	0.26117	110.297	0.24573	108.843	0.23799	109.297	0.24238	107.922	0.23607	108.203	0.24461
111.453	0.29823	106.25	0.21891	112.703	0.28912	112.063	0.26901	107.11	0.26071	108.829	0.26091	110.734	0.24622	109.281	0.23833	109.75	0.24263	108.375	0.23591	108.656	0.24432
111.906	0.29964	106.703	0.21888	113.156	0.2875	112.5	0.26998	107.563	0.25914	109.266	0.26042	111.187	0.24676	109.734	0.23875	110.203	0.24278	108.812	0.23578	109.125	0.24413
112.359	0.30111	107.156	0.21894	113.593	0.28586	112.954	0.27055	108	0.25772	109.719	0.2597	111.625	0.24734	110.187	0.23918	110.64	0.24285	109.281	0.23564	109.578	0.24414
112.797	0.30242	107.593	0.21909	114.047	0.2843	113.407	0.27072	108.453	0.25659	110.157	0.25887			110.625	0.23959	111.093	0.24283	109.734	0.23557	110.031	0.24429
113.25	0.30329	108.062	0.21925	114.5	0.28299	113.86	0.27057	108.907	0.25591	110.594	0.25799			111.078	0.23987	111.547	0.24276	110.172	0.23559	110.5	0.2445
113.703	0.30355	108.515	0.21949	114.937	0.28203	114.313	0.27019	109.344	0.25576	111.063	0.2571			111.531	0.24004	111.984	0.24274	110.64	0.2356	110.937	0.24481
114.156	0.3031	109	0.2197	115.39	0.2814	114.766	0.26971	109.797	0.25604	111.5	0.25641			111.968	0.24018	112.437	0.24274	111.094	0.23566	111.375	0.24509
114.594	0.30197	109.437	0.22	115.843	0.28109	115.204	0.26924	110.25	0.25667	111.954	0.25589			112.421	0.24027	112.89	0.2428	111.531	0.23576	111.843	0.24523
115.047	0.30024	109.906	0.22023	116.281	0.28105	115.657	0.26875	110.688	0.25753	112.407	0.2556			112.875	0.24037	113.328	0.24292	111.984	0.23581	112.281	0.24534
115.484	0.29818	110.343	0.22046	116.734	0.28119	116.11	0.26825	111.141	0.25843	112.844	0.25555					113.781	0.24304	112.437	0.23581	112.718	0.24539
115.922	0.29605	110.796	0.22061	117.187	0.28145	116.547	0.26768	111.594	0.25928	113.297	0.25563					114.25	0.24311	112.875	0.23576	113.171	0.24539
116.375	0.29409	111.25	0.22067	117.625	0.28184	117	0.26692	112.032	0.26004	113.75	0.25581					114.687	0.24321	113.328	0.2356	113.609	0.24546
116.812	0.2926	111.703	0.22065	118.093	0.28226	117.454	0.26596	112.5	0.2606	114.188	0.25602					115.14	0.24326	113.781	0.23538	114.062	0.2456
117.266	0.29167	112.14	0.22057	118.547	0.28279	117.891	0.26486	112.953	0.26103	114.641	0.25618					115.593	0.24333	114.219	0.23514
117.719	0.29136	112.593	0.2204	118.984	0.28343	118.344	0.26368			115.11	0.25625					116.031	0.24348	114.656	0.2349
118.156	0.29164	113.031	0.22019	119.437	0.28409	118.797	0.26258			115.563	0.25632					116.484	0.24372	115.109	0.23466
118.594	0.29233	113.484	0.21992	119.89	0.28474	119.25	0.26174			116	0.2564					116.937	0.2441	115.562	0.2345
119.047	0.29323	113.937	0.21965	120.328	0.28532					116.469	0.25647					117.375	0.24464	116.015	0.23441
119.484	0.29419	114.375	0.21942	120.781	0.28571					116.907	0.25666					117.828	0.24525	116.469	0.23441
119.922	0.295	114.828	0.21921	121.234	0.28587					117.344	0.2569					118.281	0.24587	116.906	0.23451
		115.281	0.21907	121.672	0.2858											118.734	0.24643	117.359	0.23462
		115.718	0.21903	122.125	0.28549											119.187	0.24685	117.812	0.23477
		116.171	0.21902	122.593	0.28504											119.64	0.24707	118.25	0.23497
		116.625	0.21905													120.078	0.24713	118.703	0.23516
		117.078	0.21908													120.531	0.24698	119.172	0.23536
		117.531	0.21908													120.984	0.24674	119.609	0.23566
		117.984	0.21903													121.422	0.24647	120.062	0.23599
		118.421	0.21895													121.875	0.2462	120.515	0.23637
		118.875	0.21879													122.328	0.24597	120.953	0.23678
		119.328	0.21861													122.765	0.24581	121.422	0.23711
		119.765	0.21849													123.218	0.24565	121.875	0.23738
		120.218	0.21841													123.672	0.24548	122.312	0.23753
		120.687	0.21837													124.109	0.2453	122.765	0.23749
		121.14	0.21844													124.562	0.24506	123.25	0.2372
		121.578	0.2186													125	0.24482	123.687	0.23685
		122.031	0.21873													125.453	0.24459	124.14	0.23634
		122.468	0.21885													125.906	0.24444	124.594	0.23577
		122.921	0.21886													126.359	0.24441	125.031	0.23522
		123.375	0.21878													126.812	0.24451	125.484	0.23468
		123.812	0.21863													127.265	0.24473	125.937	0.23421
		124.265	0.21839													127.718	0.24502	126.39	0.23383
		124.718	0.21813													128.156	0.24532	126.844	0.23353
		125.171	0.21787													128.625	0.24549	127.297	0.23331
		125.625	0.21764															127.75	0.23316
		126.078	0.21745															128.203	0.23306
		126.515	0.21729															128.656	0.233
		126.968	0.21709
		127.421	0.21686
		127.859	0.21662
		128.312	0.21633
		128.781	0.21605
		129.218	0.21591
		129.671	0.21587

## Sheet: Fig. S2b
b) Two-dimensional (2D) disordered structures produce no distinguishable fluorescence emission angles or temperature response.
Angle (°)	Fluorescence intensity (a.u.)	Angle (°)	Fluorescence intensity (a.u.)	Angle (°)	Fluorescence intensity (a.u.)	Angle (°)	Fluorescence intensity (a.u.)	Angle (°)	Fluorescence intensity (a.u.)	Angle (°)	Fluorescence intensity (a.u.)	Angle (°)	Fluorescence intensity (a.u.)	Angle (°)	Fluorescence intensity (a.u.)	Angle (°)	Fluorescence intensity (a.u.)	Angle (°)	Fluorescence intensity (a.u.)	Angle (°)	Fluorescence intensity (a.u.)
0	0.99861	0	1.00131	0	0.9926	0	1.00042	0	0.99757	0.016	0.99056	0	0.99045	0	0.9976	0.016	0.99091	0	0.96325	0.016	0.95503
0.406	1.00047	0.407	1.00058	0.406	0.99684	0.406	1.00137	0.422	0.99635	0.422	0.99403	0.407	0.99768	0.422	0.99779	0.422	0.98175	0.406	0.96002	0.422	0.95276
0.812	1.00043	0.797	1.00414	0.797	0.99294	0.812	0.99798	0.812	1.00227	0.812	0.99479	0.797	0.99569	0.812	0.99926	0.813	0.98616	0.797	0.96527	0.812	0.95309
1.218	1.00036	1.188	1.00309	1.187	0.99309	1.203	1.00083	1.203	0.99655	1.203	0.991	1.188	0.99369	1.203	1.002	1.219	0.98718	1.188	0.96202	1.203	0.95156
1.609	0.99785	1.579	0.99816	1.578	0.99715	1.594	0.99888	1.593	0.99742	1.594	0.99116	1.578	0.99422	1.609	0.99946	1.61	0.98671	1.578	0.96186	1.594	0.9516
2	0.99993	1.985	0.99803	1.984	0.99682	1.984	0.99941	1.984	0.99488	1.984	0.993	1.969	0.99587	2	0.99741	2	0.98693	1.969	0.96476	1.984	0.95357
2.39	1.00024	2.375	1.00114	2.375	0.99377	2.375	0.99905	2.375	0.99806	2.391	0.98801	2.36	0.99655	2.39	0.99836	2.391	0.98647	2.36	0.96081	2.375	0.95412
2.781	1.00162	2.766	1.00052	2.765	0.99458	2.766	1.00035	2.765	0.99415	2.781	0.99192	2.75	0.99252	2.781	0.999	2.782	0.98688	2.75	0.96604	2.766	0.95353
3.172	0.9968	3.157	0.99823	3.156	0.99442	3.156	1.00036	3.156	0.99667	3.172	0.99004	3.141	0.99615	3.172	0.99442	3.172	0.98376	3.141	0.96044	3.156	0.9526
3.562	1.00133	3.547	0.99763	3.547	0.99369	3.547	1.00378	3.531	0.99426	3.562	0.99166	3.532	0.99516	3.562	0.99704	3.563	0.9845	3.531	0.96232	3.547	0.95499
3.953	0.99932	3.938	1.00271	3.937	0.99191	3.937	0.99947	3.922	0.99621	3.953	0.98775	3.922	0.99653	3.953	0.99838	3.969	0.98428	3.938	0.96363	3.937	0.95246
4.343	0.99959	4.344	1.00181	4.328	0.9926	4.328	0.99841	4.312	0.99877	4.344	0.9904	4.313	0.99761	4.344	0.9947	4.36	0.98584	4.328	0.95985	4.328	0.95388
4.734	1.00154	4.735	1.00051	4.734	0.99291	4.719	1.00006	4.703	0.99825	4.734	0.98949	4.703	0.99648	4.734	0.99836	4.75	0.98529	4.735	0.96087	4.719	0.95411
5.125	0.99988	5.125	0.99897	5.125	0.99367	5.109	1.00181	5.093	1.00152	5.125	0.99198	5.094	0.99251	5.125	1.00127	5.141	0.98991	5.125	0.96542	5.109	0.95567
5.515	0.99769	5.516	1.0002	5.531	0.9926	5.5	1.00136	5.484	0.99897	5.516	0.99305	5.485	0.99801	5.515	1.00048	5.532	0.98888	5.516	0.96262	5.5	0.95562
5.906	0.99885	5.907	1.00029	5.937	0.9954	5.891	0.99966	5.875	0.99785	5.906	0.99271	5.875	0.99372	5.906	0.99975	5.922	0.98542	5.906	0.96134	5.891	0.95324
6.297	0.99932	6.297	1.00003	6.328	0.99593	6.281	0.99841	6.265	0.99689	6.297	0.99121	6.266	0.99472	6.297	0.99957	6.313	0.98719	6.297	0.96314	6.281	0.95461
6.687	1.00242	6.688	1.00114	6.734	0.99612	6.672	0.99967	6.656	0.99814	6.687	0.99545	6.657	0.99472	6.687	0.99733	6.703	0.98795	6.688	0.95928	6.672	0.95174
7.078	0.99985	7.079	1.00089	7.14	0.99775	7.062	1.00168	7.047	0.9972	7.078	0.99432	7.047	0.99238	7.078	0.99692	7.094	0.98458	7.078	0.96009	7.062	0.95473
7.468	0.99581	7.469	1.00127	7.718	0.99202	7.453	1.00194	7.437	0.99997	7.469	0.99122	7.438	0.99075	7.469	0.99897	7.485	0.98774	7.469	0.96144	7.453	0.95737
7.859	1.00092	7.86	1.00231	8.109	0.99169	7.844	0.99962	7.828	0.9963	7.859	0.9918	7.828	0.99559	7.859	0.9976	7.875	0.98401	7.86	0.96231	7.844	0.95525
8.25	1.00007	8.25	1.00481	8.547	0.99593	8.234	1.0037	8.218	0.99243	8.25	0.98927	8.219	0.99563	8.25	0.99777	8.266	0.98559	8.25	0.96308	8.234	0.95726
8.64	0.99894	8.641	0.9969	9.015	0.99722	8.625	1.00098	8.609	0.99945	8.641	0.98794	8.61	0.99574	8.64	0.99929	8.657	0.9847	8.641	0.9601	8.625	0.95293
9.031	1.0018	9.032	1.00199	9.406	0.99344	9.016	1.00311	9	0.99722	9.031	0.99151	9	0.99518	9.031	0.99868	9.047	0.98582	9.031	0.95948	9.016	0.95631
9.422	0.99945	9.422	0.9983	9.89	0.99089	9.406	1.00223	9.39	0.99553	9.422	0.99053	9.391	0.98866	9.422	0.99748	9.438	0.98539	9.422	0.95854	9.406	0.95522
9.812	1.00122	9.813	1.00101	10.343	0.99078	9.797	1.00266	9.781	0.99555	9.812	0.99001	9.782	0.99529	9.812	0.99772	9.828	0.98738	9.813	0.96059	9.797	0.95456
10.203	0.99921	10.204	0.99928	10.797	0.99063	10.187	0.99916	10.172	0.99765	10.203	0.99195	10.172	0.99552	10.203	0.99388	10.219	0.98362	10.203	0.96258	10.187	0.95454
10.593	1.00012	10.61	1.00202	11.281	0.99744	10.578	1.0006	10.562	1.00016	10.609	0.99335	10.563	0.9896	10.609	1.00093	10.61	0.98504	10.594	0.96165	10.578	0.95926
10.984	0.99918	11	1.00323	11.703	0.99593	10.969	0.99972	10.953	0.99771	11	0.9922	10.953	0.99425	11	0.99999	11	0.98603	10.985	0.96276	10.969	0.95169
11.375	1.00203	11.391	1.00015	12.109	0.99469	11.359	1.00116	11.343	0.99463	11.391	0.99192	11.36	0.99432	11.39	0.99754	11.391	0.98717	11.391	0.96419	11.359	0.95818
11.765	0.99961	11.782	0.9988	12.515	0.99438	11.75	1.00032	11.734	0.99448	11.781	0.99362	11.75	0.99522	11.781	0.99814	11.782	0.98582	11.781	0.96088	11.75	0.95447
12.156	0.99797	12.172	1.00505	12.906	0.99718	12.141	0.99914	12.125	0.99976	12.172	0.98989	12.141	0.99442	12.172	0.99672	12.172	0.9857	12.172	0.95999	12.141	0.95095
12.547	1.0007	12.563	1.00088	13.328	0.99673	12.531	1.0018	12.515	0.99623	12.562	0.99076	12.532	0.99805	12.578	0.9951	12.563	0.98764	12.563	0.96028	12.531	0.95274
12.937	0.99798	12.954	1.00178	13.734	0.99466	12.922	0.99828	12.906	0.99855	12.953	0.99022	12.922	0.99493	12.969	1.00093	12.969	0.9869	12.953	0.95864	12.922	0.96032
13.328	0.99644	13.344	1.00178	14.14	0.99322	13.312	0.99988	13.297	0.99678	13.344	0.99385	13.313	0.99382	13.359	0.9951	13.36	0.98639	13.344	0.96142	13.312	0.95381
13.718	1.00023	13.735	1.00198	14.547	0.99007	13.703	1.00118	13.687	0.99636	13.734	0.98991	13.703	0.99315	13.75	0.99957	13.75	0.98868	13.735	0.9624	13.703	0.95185
14.109	1.00018	14.125	1.00071	14.953	0.99819	14.125	0.99619	14.078	0.99789	14.125	0.99224	14.094	0.99614	14.156	0.99915	14.157	0.98975	14.125	0.96391	14.109	0.95456
14.5	0.9999	14.516	1.0009	15.343	0.9933	14.516	0.99968	14.468	0.99601	14.516	0.9901	14.485	0.9958	14.547	0.99901	14.547	0.9842	14.516	0.96385	14.5	0.95479
14.89	0.99795	14.907	1.00184	15.734	0.99236	14.906	0.99821	14.859	0.995	14.906	0.9905	14.875	0.99445	14.937	0.99583	14.938	0.98602	14.906	0.95932	14.891	0.95546
15.281	0.99997	15.297	0.99862	16.125	0.99356	15.297	1.00045	15.25	1.00159	15.297	0.99464	15.266	0.99447	15.328	0.99504	15.328	0.9868	15.297	0.9591	15.281	0.95106
15.672	0.9992	15.688	0.99956	16.515	0.99449	15.687	1.00095	15.64	0.99687	15.687	0.98849	15.657	0.99352	15.719	0.99948	15.719	0.99196	15.688	0.96375	15.672	0.9541
16.078	0.99835	16.079	0.99856	16.906	0.99368	16.078	1.00305	16.031	0.99502	16.078	0.99211	16.047	0.99714	16.109	0.99716	16.125	0.98915	16.078	0.96329	16.062	0.95817
16.484	0.99818	16.469	1.0008	17.297	1	16.469	1.00173	16.422	0.99555	16.469	0.99264	16.438	0.99134	16.5	0.99938	16.516	0.98299	16.469	0.96264	16.453	0.95598
16.875	1	16.86	1.00075	17.734	0.97316	16.859	0.99747	16.812	0.99445	16.859	1	16.828	0.99616	16.89	1	16.907	0.98974	16.86	0.95968	16.844	0.95722
17.265	0.99855	17.25	1	18.406	0.95771	17.25	1	17.203	1	17.25	0.98247	17.235	1	17.281	0.99039	17.297	1	17.25	1	17.234	1
17.672	0.98202	17.641	0.98157	19.047	0.95869	17.656	0.97464	17.593	0.96896	17.672	0.94234	17.641	0.94768	17.765	0.93193	17.672	0.93152	17.641	0.96148	17.656	0.94301
18.078	0.97771	18.032	0.97376	19.562	0.95432	18.047	0.9571	17.984	0.95205	18.094	0.92649	18.047	0.92267	18.187	0.91382	18.063	0.89801	18.031	0.89263	18.047	0.89035
18.484	0.97288	18.422	0.97161	20.093	0.9466	18.437	0.95474	18.375	0.94367	18.484	0.92823	18.438	0.91447	18.578	0.91088	18.453	0.88815	18.422	0.87409	18.437	0.87807
18.89	0.97429	18.813	0.96974	20.562	0.9463	18.844	0.956	18.765	0.94492	18.875	0.92351	18.828	0.91274	19	0.90652	18.844	0.88662	18.813	0.8659	18.859	0.87383
19.297	0.97208	19.204	0.96429	21.015	0.94243	19.234	0.9503	19.156	0.93676	19.266	0.92109	19.25	0.91275	19.39	0.90409	19.235	0.88363	19.203	0.86429	19.25	0.86952
19.703	0.9697	19.594	0.96498	21.5	0.93469	19.641	0.94763	19.547	0.93742	19.687	0.91622	19.641	0.90559	19.812	0.89549	19.625	0.88104	19.594	0.86108	19.656	0.87115
20.109	0.96818	19.985	0.96041	21.922	0.93327	20.031	0.94216	19.937	0.93025	20.078	0.91349	20.063	0.90503	20.203	0.89796	20.016	0.87646	19.985	0.86062	20.094	0.85809
20.5	0.9618	20.375	0.95612	22.343	0.92685	20.422	0.93801	20.328	0.92829	20.484	0.91186	20.453	0.90092	20.625	0.88931	20.407	0.86706	20.375	0.85511	20.484	0.85243
20.89	0.95946	20.766	0.95324	22.797	0.92426	20.828	0.93405	20.718	0.92538	20.969	0.90438	20.844	0.89931	21.031	0.88323	20.797	0.86027	20.766	0.84621	20.922	0.85046
21.297	0.95564	21.157	0.95264	23.234	0.9212	21.234	0.93169	21.109	0.91869	21.375	0.90097	21.266	0.89302	21.453	0.88197	21.188	0.86608	21.156	0.84744	21.437	0.84623
21.687	0.95399	21.547	0.94443	23.672	0.91594	21.625	0.92794	21.5	0.91218	21.797	0.89593	21.657	0.88962	21.844	0.87891	21.578	0.85771	21.61	0.8373	21.859	0.84156
22.093	0.94751	21.938	0.93875	24.109	0.91585	22.031	0.92428	21.89	0.91362	22.219	0.896	22.078	0.88771	22.281	0.87268	21.969	0.85242	22	0.83612	22.25	0.83538
22.5	0.94486	22.329	0.93491	24.562	0.91105	22.422	0.92013	22.281	0.91137	22.641	0.89343	22.469	0.88269	22.672	0.87124	22.36	0.85095	22.406	0.82726	22.641	0.82872
22.89	0.93992	22.719	0.93616	24.968	0.91011	22.828	0.91757	22.672	0.90858	23.031	0.89106	22.891	0.88059	23.062	0.86565	22.75	0.84351	22.828	0.82316	23.031	0.8215
23.312	0.93516	23.11	0.93118	25.359	0.90774	23.219	0.91901	23.062	0.90633	23.453	0.8858	23.282	0.87757	23.469	0.8655	23.141	0.84265	23.219	0.82137	23.422	0.8186
23.718	0.93131	23.5	0.92393	25.75	0.90341	23.625	0.91111	23.453	0.90074	23.859	0.88524	23.703	0.87499	23.89	0.85975	23.532	0.83782	23.641	0.81135	23.812	0.81778
24.109	0.92364	23.891	0.91891	26.14	0.9017	24.016	0.91118	23.843	0.89972	24.266	0.88361	24.094	0.8689	24.312	0.85548	23.922	0.83521	24.031	0.80807	24.203	0.80956
24.5	0.92304	24.282	0.91938	26.531	0.90231	24.422	0.91094	24.234	0.90322	24.687	0.87973	24.516	0.86762	24.703	0.85084	24.313	0.82474	24.438	0.80193	24.594	0.80524
24.906	0.91661	24.672	0.91569	26.922	0.89595	24.828	0.90848	24.625	0.89895	25.094	0.87537	24.907	0.86055	25.125	0.845	24.703	0.8237	24.828	0.79544	24.984	0.79982
25.312	0.91338	25.063	0.90901	27.312	0.89372	25.234	0.90672	25.015	0.89572	25.484	0.86723	25.328	0.85907	25.515	0.8406	25.094	0.81944	25.219	0.78764	25.375	0.78976
25.703	0.90855	25.454	0.90394	27.703	0.89276	25.625	0.90239	25.406	0.8907	25.875	0.86465	25.719	0.85186	25.937	0.8307	25.485	0.80921	25.656	0.77928	25.766	0.78201
26.093	0.90546	25.844	0.90017	28.093	0.88695	26.016	0.90006	25.797	0.88879	26.297	0.86331	26.125	0.84458	26.344	0.82159	25.875	0.80704	26.078	0.77199	26.156	0.77469
26.5	0.89745	26.235	0.89733	28.484	0.88296	26.422	0.89976	26.187	0.88615	26.719	0.85539	26.516	0.84293	26.765	0.81494	26.266	0.79418	26.469	0.76502	26.547	0.76606
26.922	0.89086	26.625	0.89207	28.875	0.87886	26.812	0.8939	26.578	0.88045	27.109	0.84719	26.907	0.82992	27.172	0.80779	26.657	0.78664	26.891	0.75586	26.937	0.75498
27.312	0.8845	27.016	0.8888	29.265	0.87295	27.203	0.89148	26.968	0.87823	27.5	0.84118	27.297	0.8253	27.594	0.79757	27.047	0.78097	27.297	0.74307	27.328	0.74674
27.703	0.8799	27.407	0.8844	29.656	0.86488	27.594	0.88812	27.359	0.87045	27.891	0.83436	27.688	0.81196	28	0.78496	27.438	0.766	27.688	0.7338	27.719	0.73857
28.093	0.86696	27.797	0.88059	30.047	0.85199	27.984	0.87775	27.75	0.86717	28.312	0.81972	28.11	0.80464	28.437	0.77041	27.828	0.76133	28.078	0.72178	28.109	0.72175
28.484	0.85886	28.188	0.87651	30.437	0.84081	28.437	0.87369	28.14	0.85924	28.703	0.81132	28.5	0.79172	28.859	0.75354	28.219	0.74793	28.469	0.70715	28.5	0.70911
28.875	0.8502	28.579	0.87271	30.828	0.82435	28.844	0.86427	28.531	0.84512	29.125	0.7938	28.907	0.78131	29.25	0.74177	28.61	0.73215	28.86	0.69123	28.891	0.69396
29.265	0.84026	28.969	0.86669	31.218	0.80599	29.266	0.85354	28.922	0.83691	29.516	0.77535	29.313	0.76289	29.656	0.72348	29	0.71953	29.25	0.67932	29.281	0.67914
29.656	0.82977	29.36	0.86318	31.609	0.78676	29.656	0.84199	29.312	0.82328	29.937	0.75644	29.735	0.74545	30.047	0.70405	29.391	0.70322	29.641	0.65644	29.672	0.66025
30.047	0.8193	29.75	0.85436	32	0.76329	30.062	0.82647	29.703	0.80648	30.344	0.73379	30.141	0.7223	30.469	0.67826	29.782	0.68151	30.031	0.63599	30.062	0.63961
30.437	0.80739	30.141	0.84664	32.39	0.73612	30.453	0.8099	30.093	0.79162	30.734	0.71478	30.547	0.69703	30.859	0.65594	30.172	0.66392	30.422	0.62204	30.453	0.62217
30.828	0.79683	30.532	0.83539	32.781	0.70308	30.844	0.78599	30.484	0.77284	31.125	0.69084	30.938	0.67769	31.265	0.63026	30.563	0.64462	30.813	0.60086	30.844	0.59631
31.218	0.78294	30.922	0.82511	33.172	0.66986	31.25	0.76617	30.875	0.74988	31.547	0.66187	31.36	0.65188	31.687	0.60452	30.953	0.62391	31.203	0.57739	31.234	0.57501
31.609	0.76807	31.313	0.8122	33.562	0.6367	31.641	0.73866	31.265	0.72619	31.937	0.63263	31.75	0.62583	32.109	0.57411	31.344	0.59377	31.594	0.55113	31.609	0.54757
32	0.75217	31.704	0.79566	33.953	0.59878	32.047	0.7085	31.656	0.70282	32.344	0.59912	32.157	0.59475	32.5	0.54629	31.735	0.572	31.985	0.52801	32	0.52352
32.39	0.73437	32.094	0.77109	34.343	0.55957	32.437	0.67923	32.047	0.67086	32.734	0.57071	32.563	0.56112	32.89	0.51636	32.125	0.55043	32.375	0.50035	32.391	0.49619
32.781	0.71414	32.485	0.74652	34.734	0.52017	32.844	0.6401	32.437	0.64198	33.156	0.53638	33.016	0.52913	33.312	0.48687	32.516	0.51594	32.766	0.47265	32.781	0.46941
33.172	0.68678	32.875	0.71719	35.125	0.48484	33.234	0.60227	32.828	0.60853	33.547	0.50271	33.422	0.50028	33.719	0.45894	32.907	0.49413	33.156	0.44625	33.172	0.44202
33.562	0.65712	33.266	0.67939	35.515	0.44508	33.656	0.56879	33.218	0.57232	33.969	0.47397	33.828	0.46565	34.14	0.42451	33.297	0.46267	33.547	0.41643	33.562	0.41408
33.953	0.62781	33.657	0.64287	35.906	0.41168	34.062	0.52766	33.609	0.54192	34.359	0.43864	34.266	0.43127	34.531	0.39979	33.688	0.43599	33.938	0.39423	33.953	0.38893
34.343	0.58639	34.047	0.60432	36.297	0.37666	34.469	0.4907	34	0.50638	34.781	0.40586	34.672	0.40765	34.953	0.36995	34.078	0.40899	34.328	0.36472	34.344	0.36364
34.734	0.54693	34.438	0.5624	36.687	0.34084	34.875	0.452	34.39	0.47082	35.172	0.37582	35.078	0.38001	35.344	0.34182	34.469	0.38728	34.719	0.34218	34.734	0.33212
35.125	0.50345	34.813	0.51877	37.078	0.30679	35.266	0.41867	34.781	0.43879	35.594	0.34536	35.469	0.34947	35.765	0.31208	34.86	0.36365	35.11	0.31653	35.125	0.31639
35.515	0.45685	35.204	0.47558	37.468	0.28089	35.656	0.38569	35.172	0.40738	35.984	0.31772	35.86	0.31811	36.156	0.27997	35.25	0.33054	35.5	0.29265	35.516	0.28714
35.906	0.40928	35.594	0.43227	37.859	0.2497	36.031	0.35376	35.562	0.37387	36.406	0.28384	36.282	0.28616	36.578	0.25075	35.641	0.30507	35.891	0.26629	35.906	0.26146
36.297	0.36659	35.985	0.39129	38.25	0.22094	36.422	0.32147	35.953	0.3448	36.812	0.2538	36.672	0.25687	36.969	0.22268	36.032	0.2777	36.281	0.24026	36.297	0.23794
36.687	0.32121	36.375	0.35208	38.64	0.19694	36.828	0.2903	36.343	0.31676	37.203	0.22329	37.094	0.22668	37.39	0.19056	36.422	0.24891	36.672	0.21542	36.687	0.21183
37.078	0.28228	36.766	0.31238	39.031	0.16926	37.219	0.26085	36.734	0.28422	37.594	0.19305	37.485	0.19786	37.812	0.16577	36.813	0.22256	37.063	0.18855	37.078	0.18434
37.468	0.24607	37.157	0.27866	39.422	0.14674	37.641	0.22954	37.125	0.25582	38.016	0.16768	37.907	0.16979	38.234	0.13906	37.203	0.19355	37.453	0.1677	37.469	0.16019
37.859	0.21607	37.547	0.24893	39.812	0.12809	38.047	0.20004	37.515	0.22631	38.406	0.14347	38.297	0.1467	38.625	0.12055	37.594	0.16815	37.844	0.14373	37.859	0.13717
38.25	0.18851	37.938	0.22337	40.203	0.1104	38.453	0.17309	37.906	0.19546	38.828	0.12134	38.719	0.1243	39.047	0.10017	37.985	0.14554	38.235	0.12327	38.25	0.11689
38.64	0.1673	38.329	0.19922	40.593	0.09777	38.844	0.14927	38.297	0.17044	39.219	0.10599	39.11	0.10678	39.453	0.0883	38.375	0.12348	38.625	0.10456	38.641	0.1013
39.031	0.14749	38.719	0.17538	40.984	0.08642	39.266	0.12895	38.687	0.1477	39.641	0.09221	39.532	0.09083	39.844	0.07599	38.766	0.10576	39.016	0.08765	39.031	0.08898
39.422	0.13086	39.11	0.15523	41.375	0.07745	39.656	0.10936	39.078	0.12683	40.031	0.07952	39.922	0.07935	40.234	0.06704	39.157	0.0928	39.406	0.07608	39.422	0.0762
39.812	0.1164	39.5	0.13652	41.781	0.07135	40.062	0.09654	39.468	0.11046	40.453	0.07087	40.344	0.06859	40.625	0.0609	39.547	0.07976	39.797	0.06757	39.812	0.0652
40.203	0.10462	39.891	0.11945	42.172	0.06562	40.469	0.08669	39.859	0.09494	40.844	0.06264	40.735	0.06136	41.047	0.05408	39.938	0.06941	40.188	0.05901	40.203	0.05821
40.593	0.09265	40.282	0.10373	42.562	0.06108	40.859	0.07554	40.25	0.08359	41.266	0.05666	41.125	0.05585	41.437	0.04825	40.328	0.06114	40.578	0.05149	40.594	0.05216
40.984	0.08434	40.672	0.09322	42.937	0.05652	41.25	0.06959	40.64	0.07516	41.656	0.05376	41.516	0.05141	41.844	0.04559	40.719	0.05186	40.969	0.04755	40.984	0.04672
41.375	0.07642	41.063	0.08328	43.328	0.05494	41.641	0.06384	41.031	0.06782	42.078	0.04885	41.907	0.04728	42.281	0.04245	41.11	0.04972	41.36	0.04215	41.375	0.04344
41.765	0.06926	41.454	0.07652	43.718	0.05141	42.062	0.05923	41.422	0.06145	42.484	0.04694	42.328	0.04542	42.703	0.03956	41.5	0.04524	41.75	0.03942	41.766	0.04002
42.156	0.06552	41.844	0.07018	44.109	0.051	42.484	0.05436	41.812	0.05723	42.906	0.04416	42.719	0.04319	43.094	0.038	41.891	0.04291	42.141	0.03755	42.156	0.03777
42.547	0.06066	42.235	0.06387	44.5	0.04875	42.875	0.05151	42.203	0.05338	43.328	0.04263	43.141	0.04052	43.515	0.03708	42.282	0.04015	42.531	0.03536	42.547	0.03642
42.937	0.05794	42.625	0.06165	44.89	0.04751	43.281	0.04983	42.593	0.05105	43.719	0.04055	43.532	0.03822	43.937	0.03438	42.672	0.03792	42.922	0.03394	42.937	0.03455
43.328	0.05452	43.016	0.05649	45.281	0.04613	43.672	0.04887	42.984	0.04736	44.141	0.03908	43.938	0.0369	44.359	0.03313	43.063	0.03655	43.313	0.03238	43.328	0.03268
43.718	0.05218	43.407	0.05417	45.672	0.04602	44.062	0.04747	43.375	0.04534	44.562	0.03782	44.328	0.03651	44.75	0.03297	43.453	0.03424	43.703	0.03066	43.719	0.03124
44.109	0.04989	43.797	0.05184	46.062	0.04547	44.453	0.04456	43.765	0.04395	44.984	0.03635	44.75	0.03534	45.172	0.03117	43.844	0.03322	44.094	0.03021	44.109	0.03016
44.5	0.04761	44.188	0.0508	46.453	0.04491	44.859	0.04304	44.156	0.04223	45.391	0.03555	45.157	0.03346	45.562	0.03021	44.235	0.0321	44.485	0.02918	44.5	0.02912
44.89	0.04815	44.579	0.04926	46.843	0.04344	45.266	0.04317	44.547	0.04256	45.781	0.03551	45.578	0.03368	45.953	0.03053	44.625	0.0315	44.875	0.02786	44.891	0.02823
45.281	0.04802	44.969	0.04861	47.234	0.04259	45.672	0.0433	44.937	0.04054	46.172	0.03462	45.969	0.03234	46.359	0.03149	45.016	0.02993	45.266	0.02689	45.281	0.02659
45.672	0.04821	45.36	0.04944	47.625	0.04296	46.062	0.04187	45.328	0.03969	46.594	0.03562	46.375	0.03269	46.765	0.03201	45.407	0.02879	45.656	0.02552	45.672	0.02652
46.062	0.0497	45.75	0.04865	48.015	0.0424	46.453	0.04164	45.718	0.03844	46.984	0.03714	46.782	0.03542	47.187	0.03208	45.797	0.02809	46.047	0.02567	46.062	0.02515
46.453	0.04936	46.141	0.04999	48.406	0.04333	46.859	0.04039	46.109	0.03832	47.391	0.03657	47.219	0.03481	47.578	0.03466	46.188	0.02868	46.438	0.02539	46.453	0.02552
46.843	0.04813	46.532	0.04805	48.797	0.04331	47.266	0.04129	46.5	0.03878	47.797	0.03626	47.61	0.03426	47.984	0.03176	46.578	0.02917	46.828	0.02628	46.844	0.02809
47.234	0.04721	46.922	0.04615	49.187	0.0413	47.687	0.04192	46.89	0.03826	48.219	0.03483	48.032	0.03358	48.406	0.02954	46.969	0.03109	47.219	0.02758	47.234	0.0285
47.609	0.04405	47.313	0.04372	49.578	0.03814	48.078	0.04172	47.281	0.03925	48.641	0.03231	48.438	0.03012	48.828	0.02695	47.36	0.03103	47.61	0.0283	47.625	0.02879
48	0.04164	47.704	0.04311	49.968	0.03614	48.469	0.04149	47.672	0.03955	49.016	0.02923	48.86	0.02892	49.219	0.02561	47.75	0.03003	48	0.0275	48.016	0.02887
48.39	0.03948	48.094	0.04303	50.359	0.03358	48.891	0.03809	48.062	0.03918	49.453	0.02912	49.25	0.02719	49.64	0.02514	48.141	0.02886	48.391	0.02492	48.406	0.02576
48.781	0.03965	48.485	0.04298	50.75	0.03157	49.297	0.03586	48.453	0.03693	49.875	0.02711	49.641	0.02606	50.047	0.0235	48.532	0.02651	48.781	0.02371	48.797	0.02439
49.172	0.03999	48.875	0.04367	51.14	0.03025	49.719	0.03247	48.843	0.035	50.297	0.02638	50.063	0.02521	50.437	0.02303	48.922	0.02455	49.172	0.02166	49.187	0.02373
49.562	0.03879	49.266	0.04302	51.531	0.02954	50.109	0.03078	49.234	0.03198	50.687	0.02504	50.453	0.02331	50.844	0.02156	49.313	0.02388	49.563	0.02194	49.578	0.02223
49.953	0.03862	49.657	0.03957	51.922	0.02914	50.5	0.03002	49.625	0.03068	51.109	0.02339	50.844	0.02297	51.25	0.01987	49.703	0.02353	49.953	0.02107	49.969	0.02185
50.343	0.03626	50.047	0.03596	52.312	0.02717	50.922	0.02827	50.015	0.02958	51.516	0.02165	51.266	0.02122	51.64	0.01862	50.094	0.02165	50.344	0.02074	50.359	0.01977
50.734	0.03466	50.438	0.03305	52.703	0.02468	51.312	0.02753	50.406	0.02841	51.937	0.02104	51.688	0.01939	52.031	0.01827	50.485	0.02192	50.735	0.01907	50.75	0.01877
51.125	0.03037	50.829	0.03159	53.093	0.02379	51.734	0.02555	50.797	0.02673	52.328	0.02112	52.11	0.01981	52.437	0.01832	50.875	0.01906	51.125	0.01795	51.141	0.01869
51.515	0.02889	51.219	0.02957	53.484	0.02412	52.125	0.02398	51.203	0.02668	52.75	0.02089	52.5	0.01924	52.859	0.01914	51.266	0.01865	51.516	0.01665	51.531	0.01798
51.906	0.02749	51.61	0.02881	53.875	0.02486	52.516	0.02288	51.593	0.02399	53.141	0.02121	52.922	0.02021	53.25	0.019	51.657	0.01749	51.906	0.01523	51.922	0.01584
52.297	0.02713	52	0.02931	54.265	0.02547	52.937	0.02283	51.984	0.02275	53.562	0.0218	53.328	0.02084	53.64	0.01913	52.047	0.01712	52.297	0.01599	52.312	0.01555
52.687	0.02701	52.391	0.02815	54.656	0.02529	53.344	0.02384	52.406	0.02239	53.953	0.02106	53.766	0.02004	54.047	0.01837	52.438	0.01673	52.688	0.01592	52.703	0.01601
53.078	0.02625	52.782	0.02645	55.047	0.02571	53.766	0.02393	52.828	0.02189	54.375	0.01958	54.157	0.01955	54.469	0.01728	52.828	0.01786	53.078	0.01627	53.094	0.01604
53.468	0.02425	53.172	0.02445	55.437	0.02346	54.156	0.02445	53.234	0.02253	54.766	0.01713	54.578	0.01725	54.875	0.01447	53.219	0.0174	53.469	0.01689	53.484	0.01718
53.859	0.02287	53.563	0.02338	55.828	0.02142	54.578	0.0237	53.625	0.0235	55.187	0.01636	54.969	0.01566	55.281	0.01435	53.61	0.01772	53.86	0.01701	53.875	0.01628
54.25	0.02155	53.954	0.02446	56.218	0.01942	55	0.02229	54.047	0.02261	55.594	0.01633	55.391	0.01547	55.672	0.01452	54	0.01633	54.25	0.01549	54.266	0.01606
54.64	0.02192	54.344	0.02519	56.609	0.0184	55.422	0.01979	54.468	0.02239	55.984	0.01613	55.782	0.0148	56.094	0.01444	54.391	0.01586	54.641	0.01417	54.656	0.01431
55.031	0.02338	54.735	0.02626	57	0.01831	55.812	0.01807	54.875	0.02056	56.375	0.01628	56.203	0.01522	56.484	0.01432	54.782	0.01396	55.031	0.01295	55.047	0.01349
55.422	0.02393	55.125	0.02605	57.39	0.0196	56.203	0.01809	55.265	0.01823	56.797	0.01607	56.61	0.01484	56.89	0.01409	55.172	0.0135	55.422	0.01193	55.437	0.01222
55.812	0.02427	55.516	0.02451	57.781	0.01971	56.625	0.01846	55.687	0.01687	57.187	0.01591	57	0.01515	57.297	0.0137	55.563	0.01341	55.813	0.01189	55.828	0.01305
56.203	0.02375	55.907	0.02256	58.172	0.01875	57.016	0.01812	56.109	0.01676	57.609	0.01407	57.391	0.01346	57.719	0.01114	55.953	0.01305	56.203	0.01136	56.281	0.01268
56.593	0.02116	56.297	0.01993	58.562	0.01688	57.422	0.01799	56.515	0.01733	58.031	0.01243	57.813	0.01193	58.125	0.01051	56.344	0.01269	56.594	0.01206	56.672	0.01314
56.984	0.01891	56.688	0.0198	58.953	0.01465	57.828	0.01742	56.906	0.01709	58.453	0.01213	58.25	0.01155	58.547	0.01047	56.735	0.01325	56.985	0.01166	57.078	0.01233
57.375	0.018	57.079	0.02029	59.343	0.0144	58.219	0.01545	57.328	0.01726	58.859	0.01243	58.657	0.01149	58.953	0.01142	57.125	0.01259	57.375	0.01216	57.531	0.01133
57.765	0.01815	57.469	0.01982	59.734	0.01434	58.625	0.01495	57.734	0.01549	59.25	0.01385	59.078	0.01294	59.375	0.01244	57.516	0.01189	57.766	0.01058	57.969	0.01012
58.156	0.01896	57.86	0.0196	60.125	0.01547	59.031	0.0139	58.156	0.01451	59.672	0.01477	59.469	0.01297	59.765	0.01343	57.907	0.01065	58.156	0.00946	58.375	0.00893
58.547	0.01907	58.25	0.01957	60.515	0.01583	59.422	0.01382	58.547	0.01298	60.094	0.01523	59.86	0.01362	60.172	0.01354	58.297	0.00993	58.547	0.00948	58.766	0.00993
58.937	0.01836	58.641	0.01739	60.984	0.01682	59.812	0.01558	58.968	0.01359	60.484	0.01427	60.25	0.01384	60.594	0.0118	58.703	0.01049	58.938	0.00998	59.156	0.01032
59.328	0.01624	59.032	0.01603	61.422	0.0161	60.219	0.01589	59.39	0.01361	60.891	0.0126	60.672	0.01268	60.984	0.01083	59.094	0.011	59.328	0.01028	59.547	0.01084
59.718	0.01401	59.438	0.01461	61.953	0.01382	60.641	0.01654	59.781	0.01516	61.281	0.01056	61.094	0.01112	61.375	0.0091	59.485	0.01205	59.719	0.01043	59.937	0.01074
60.109	0.01378	59.829	0.01447	62.406	0.011	61.047	0.01563	60.172	0.01575	61.719	0.00983	61.516	0.00941	61.765	0.00861	59.875	0.01228	60.141	0.01161	60.328	0.01173
60.5	0.01375	60.235	0.01533	62.828	0.01074	61.469	0.01336	60.562	0.01547	62.109	0.00868	61.907	0.00864	62.187	0.00769	60.266	0.0117	60.547	0.01102	60.719	0.01088
60.89	0.0146	60.641	0.0163	63.297	0.00988	61.859	0.01127	60.984	0.0146	62.531	0.00926	62.313	0.00798	62.578	0.00744	60.672	0.01145	60.969	0.00991	61.109	0.00902
61.281	0.01495	61.032	0.01691	63.718	0.00931	62.25	0.01016	61.39	0.0124	62.937	0.00851	62.735	0.00772	62.969	0.00782	61.078	0.00997	61.375	0.00801	61.5	0.00882
61.672	0.01574	61.438	0.01661	64.156	0.00863	62.641	0.01006	61.812	0.01043	63.359	0.00783	63.157	0.00791	63.39	0.00665	61.5	0.0084	61.766	0.00751	61.891	0.00722
62.062	0.0151	61.829	0.01539	64.64	0.00764	63.047	0.00957	62.203	0.00938	63.75	0.00695	63.547	0.00687	63.781	0.00644	61.922	0.00785	62.188	0.00689	62.281	0.00713
62.453	0.0129	62.235	0.01285	65.125	0.00778	63.437	0.00901	62.64	0.00923	64.141	0.00614	63.969	0.00617	64.187	0.00595	62.344	0.0073	62.61	0.00681	62.687	0.00662
62.843	0.01023	62.625	0.01154	65.609	0.00755	63.828	0.00845	63.062	0.00926	64.531	0.00641	64.36	0.0055	64.578	0.00563	62.735	0.00703	63	0.00646	63.125	0.00673
63.234	0.00993	63.032	0.01039	66.093	0.00895	64.25	0.00751	63.468	0.00902	64.922	0.0063	64.782	0.00566	65	0.00561	63.157	0.00704	63.422	0.0061	63.516	0.00674
63.625	0.00919	63.422	0.00993	66.547	0.01059	64.641	0.00708	63.89	0.00756	65.312	0.00723	65.172	0.00666	65.39	0.00706	63.563	0.00625	63.828	0.00573	63.937	0.00573
64.015	0.00949	63.813	0.01011	66.937	0.01235	65.062	0.00669	64.281	0.0066	65.734	0.009	65.578	0.0075	65.812	0.00815	63.985	0.00564	64.219	0.0053	64.375	0.00501
64.406	0.00904	64.219	0.00854	67.343	0.01311	65.453	0.00768	64.703	0.00615	66.125	0.00966	66	0.00954	66.203	0.00904	64.375	0.00556	64.641	0.00489	64.781	0.00506
64.797	0.00861	64.672	0.00828	67.75	0.01079	65.844	0.00929	65.109	0.00676	66.516	0.01104	66.422	0.01029	66.594	0.00949	64.797	0.00526	65.063	0.00507	65.187	0.00551
65.187	0.00763	65.079	0.00808	68.156	0.00937	66.266	0.01135	65.515	0.00742	66.937	0.00914	66.813	0.00937	67	0.0078	65.188	0.00548	65.469	0.0058	65.625	0.006
65.578	0.00843	65.5	0.0081	68.547	0.00934	66.687	0.01249	65.906	0.00909	67.328	0.00803	67.25	0.00792	67.39	0.0075	65.61	0.00678	65.86	0.00609	66.016	0.00707
65.968	0.00944	65.907	0.00954	68.968	0.00699	67.109	0.01107	66.297	0.01051	67.75	0.00789	67.641	0.0077	67.812	0.0071	66.016	0.00802	66.25	0.0076	66.453	0.00803
66.359	0.01185	66.297	0.01185	69.359	0.00492	67.516	0.00992	66.718	0.01093	68.156	0.00689	68.063	0.00715	68.203	0.00677	66.407	0.00918	66.672	0.0081	66.891	0.00844
66.781	0.01478	66.704	0.01366	69.765	0.00384	67.906	0.00956	67.234	0.00947	68.562	0.00503	68.453	0.00596	68.625	0.0047	66.797	0.00896	67.078	0.00845	67.297	0.00736
67.187	0.01337	67.11	0.01347	70.203	0.00385	68.328	0.00798	67.625	0.00914	68.953	0.00381	68.844	0.00383	69.031	0.00342	67.203	0.00745	67.469	0.0065	67.734	0.00666
67.578	0.01152	67.532	0.01092	70.625	0.00347	68.75	0.00576	68.015	0.00813	69.375	0.00337	69.266	0.00298	69.422	0.00311	67.594	0.0067	67.86	0.00636	68.141	0.00608
68	0.00907	67.938	0.01012	71.093	0.0032	69.172	0.00461	68.406	0.00695	69.766	0.00292	69.657	0.00295	69.812	0.00247	67.985	0.00652	68.25	0.00615	68.531	0.00572
68.422	0.00801	68.344	0.0089	71.609	0.00283	69.562	0.00378	68.828	0.00515	70.187	0.00259	70.078	0.00241	70.219	0.00234	68.375	0.00606	68.641	0.00512	68.937	0.00441
68.812	0.00563	68.735	0.0066	72.078	0.00263	69.969	0.00328	69.25	0.00379	70.594	0.00219	70.485	0.00248	70.609	0.00226	68.797	0.00473	69.031	0.00385	69.375	0.00315
69.234	0.00455	69.125	0.00514	72.547	0.00266	70.375	0.0031	69.656	0.00316	71.016	0.00227	70.907	0.00236	71	0.00192	69.188	0.00319	69.422	0.00306	69.766	0.00269
69.625	0.00389	69.532	0.0043	72.937	0.00242	70.797	0.00306	70.047	0.00316	71.422	0.00215	71.297	0.00194	71.422	0.00206	69.578	0.00285	69.813	0.00234	70.187	0.00224
70.015	0.00388	69.938	0.00357	73.343	0.00216	71.187	0.00261	70.468	0.00296	71.844	0.00193	71.719	0.0019	71.812	0.00172	70	0.00261	70.203	0.00217	70.594	0.00184
70.406	0.00356	70.344	0.00379	73.734	0.00204	71.594	0.00266	70.875	0.0025	72.234	0.00186	72.141	0.00177	72.234	0.00175	70.422	0.00222	70.594	0.00185	71.031	0.00195
70.812	0.00325	70.735	0.00341	74.14	0.00197	72	0.0024	71.297	0.0022	72.656	0.00175	72.563	0.00164	72.625	0.0016	70.844	0.00203	70.985	0.00189	71.422	0.00181
71.203	0.00332	71.125	0.00287	74.547	0.00184	72.406	0.00216	71.718	0.00226	73.062	0.00155	72.953	0.00163	73.031	0.00148	71.282	0.00171	71.375	0.00181	71.812	0.00175
71.593	0.00275	71.516	0.00281	74.953	0.00171	72.828	0.00191	72.109	0.002	73.469	0.00164	73.36	0.00175	73.453	0.00136	71.703	0.00177	71.766	0.00168	72.25	0.00163
72.015	0.00265	71.922	0.00273	75.343	0.00179	73.219	0.00192	72.531	0.00206	73.875	0.00153	73.782	0.00153	73.844	0.00149	72.11	0.00156	72.156	0.0017	72.641	0.00162
72.422	0.00237	72.329	0.00271	75.75	0.00153	73.609	0.00183	72.937	0.00195	74.297	0.00135	74.219	0.00123	74.25	0.00152	72.532	0.00164	72.547	0.00167	73.078	0.00136
72.812	0.00257	72.735	0.00228	76.156	0.00116	74.094	0.00178	73.328	0.00182	74.687	0.00135	74.61	0.00119	74.64	0.00109	72.922	0.00133	72.953	0.00131	73.531	0.00137
73.265	0.00206	73.141	0.00226	76.562	0.00124	74.484	0.0015	73.718	0.00169	75.078	0.0013	75.016	0.00131	75.062	0.00125	73.344	0.00133	73.344	0.00126	73.922	0.00132
73.656	0.0019	73.547	0.00201	76.968	0.00117	74.906	0.00154	74.14	0.00164	75.5	0.00113	75.438	0.00122	75.453	0.000900151	73.735	0.0013	73.766	0.00139	74.359	0.00119
74.078	0.00188	73.954	0.00207	77.375	0.00103	75.297	0.00149	74.562	0.00138	75.922	0.00113	75.844	0.00102	75.875	0.000806739	74.157	0.00122	74.203	0.00118	74.75	0.00105
74.468	0.0019	74.36	0.00167	77.781	0.000944294	75.687	0.00128	74.953	0.0014	76.312	0.000943461	76.25	0.000968117	76.281	0.000815231	74.578	0.00112	74.625	0.0012	75.156	0.00104
74.859	0.00172	74.75	0.00164	78.234	0.000868474	76.109	0.00132	75.343	0.00151	76.734	0.00104	76.641	0.000830967	76.703	0.000755787	74.969	0.00107	75.031	0.00116	75.578	0.000963261
75.281	0.00174	75.157	0.00163	78.687	0.00077887	76.531	0.00118	75.765	0.00115	77.141	0.000790053	77.063	0.000701885	77.094	0.000619915	75.375	0.00118	75.422	0.000934476	75.984	0.000765207
75.687	0.00146	75.563	0.00168	79.125	0.000799548	76.922	0.00101	76.172	0.00104	77.562	0.000767042	77.469	0.000685749	77.594	0.000585947	75.766	0.00099803	75.828	0.00101	76.422	0.000684185
76.078	0.00137	75.954	0.0012	79.593	0.000689265	77.312	0.000976156	76.593	0.000861167	77.984	0.00072869	77.875	0.000637343	78	0.000781263	76.188	0.000874381	76.219	0.000740179	76.812	0.0007382
76.468	0.00134	76.344	0.00137	80.031	0.000785763	77.734	0.000696229	76.984	0.000979948	78.375	0.000851416	78.266	0.00071802	78.422	0.000645391	76.578	0.000847884	76.625	0.000758683	77.234	0.000711193
76.89	0.0012	76.735	0.00123	80.484	0.000799548	78.125	0.000911557	77.39	0.000957677	78.781	0.000667326	78.688	0.000621208	78.828	0.000543487	76.969	0.000715402	77.047	0.000545882	77.672	0.000612166
77.312	0.00116	77.141	0.00115	81.14	0.000599661	78.547	0.000811071	77.812	0.000779504	79.203	0.000621304	79.078	0.000605073	79.25	0.000433092	77.391	0.000794891	77.438	0.000666161	78.078	0.000846229
77.703	0.000823928	77.547	0.00119	81.578	0.00044113	78.953	0.000825426	78.234	0.000927981	79.594	0.000674997	79.5	0.000459855	79.656	0.000534995	77.782	0.000671242	77.86	0.0006199	78.5	0.000603163
78.125	0.00107	77.938	0.000958317	82.015	0.000448022	79.344	0.00063163	78.656	0.000697842	79.984	0.000521588	79.891	0.000556667	80.078	0.000526504	78.188	0.000574088	78.281	0.000684665	78.937	0.000477129
78.515	0.000869702	78.329	0.000810883	82.437	0.000275706	79.75	0.000746472	79.047	0.00061618	80.406	0.00055227	80.313	0.000572802	80.469	0.000407616	78.578	0.000591753	78.688	0.000592143	79.328	0.000387105
78.937	0.000804311	78.719	0.000790779	82.875	0.000248136	80.156	0.000638808	79.468	0.000571636	80.875	0.000391191	80.703	0.000508261	80.89	0.000441584	79	0.000503431	79.094	0.000508873	79.766	0.000423115
79.328	0.000908936	79.125	0.000703659	83.375	0.000186102	80.578	0.000595742	79.89	0.000556789	81.297	0.000337498	81.125	0.000371111	81.312	0.000348172	79.391	0.000423942	79.5	0.000481116	80.172	0.00044112
79.718	0.000673528	79.516	0.000670151	83.781	0.000213672	80.969	0.000459368	80.297	0.000601332	81.687	0.000314487	81.516	0.000282367	81.719	0.000271744	79.813	0.000591753	79.938	0.000407098	80.609	0.000387105
80.14	0.000680067	79.922	0.000636644	84.187	0.000165424	81.359	0.000344526	80.734	0.000408312	82.109	0.000276135	81.938	0.0002743	82.125	0.000314204	80.219	0.000370949	80.328	0.000342333	81.141	0.000324088
80.562	0.000738919	80.329	0.000562927	84.593	0.000144746	81.781	0.000294282	81.125	0.000415736	82.516	0.000260794	82.328	0.000201691	82.515	0.000246268	80.641	0.000450439	80.766	0.000342333	81.609	0.000243066
80.953	0.000536207	80.719	0.000616539	85.047	0.000165424	82.187	0.000279927	81.515	0.000438007	82.937	0.000138068	82.75	0.000201691	82.937	0.000152856	81.047	0.000309124	81.188	0.000370089	82.016	0.000243066
81.375	0.000379268	81.11	0.000616539	85.453	0.000179209	82.609	0.000208151	81.906	0.000334073	83.328	0.000161079	83.141	0.000201691	83.328	0.00016984	81.438	0.0002473	81.625	0.000296072	82.422	0.000153041
81.797	0.00029426	81.516	0.000395389	85.859	0.00013096	83	0.000186618	82.328	0.00019302	83.719	0.000138068	83.532	0.000112947	83.75	0.000161348	81.86	0.000273796	82.016	0.000212801	82.859	0.000216059
82.203	0.000248486	81.907	0.000314971	86.25	0.000213672	83.391	0.000186618	82.718	0.000207868	84.109	0.000145738	83.922	9.68117e-05	84.156	0.000118888	82.25	0.000229635	82.438	0.000194297	83.328	0.000189051
82.593	0.00029426	82.297	0.000321673	86.672	0.000165424	83.812	0.000143552	83.109	0.000230139	84.531	9.2045e-05	84.344	6.45411e-05	84.562	0.000135872	82.672	0.000158978	82.875	0.000185045	83.75	8.1022e-05
83	0.000209252	82.704	0.000288165	87.078	0.000110282	84.219	0.000208151	83.547	0.000178172	84.922	0.000161079	84.766	0.000121015	84.953	0.000101904	83.063	0.00012365	83.281	0.000138784	84.141	9.00244e-05
83.422	0.000235408	83.094	0.000241255	87.547	0.000110282	84.609	0.000107664	83.953	0.000155901	85.328	0.000122727	85.157	0.000129082	85.344	0.00012738	83.469	0.00012365	83.703	0.000120279	84.562	0.000117032
83.812	0.000274643	83.485	0.00022115			85	0.000129197	84.375	0.000126205	85.75	0.000168749	85.563	0.000145218	85.765	0.000110396	83.86	6.18249e-05	84.125	9.25223e-05	84.953	0.000108029
84.234	0.00022233	83.891	0.000227851			85.406	0.000236861	84.765	0.000111358	86.172	0.000122727	85.953	0.00013715	86.156	9.34119e-05	84.282	0.000141314	84.563	0.000111027	85.359	7.20195e-05
84.656	0.000183095	84.313	0.000100523			85.828	0.00015073	85.187	0.000133629	86.578	0.000168749	86.375	0.000104879	86.578	0.000118888	84.719	0.00016781	84.953	0.000148036	85.766	9.00244e-05
85.047	0.0001504	84.719	0.000140732			86.234	0.000193796	85.578	0.000178172	86.969	7.67042e-05	86.782	4.03382e-05	87	0.000118888	85.11	0.000150146	85.406	0.000120279	86.187	8.1022e-05
85.437	0.000189634	85.125	0.000180941			86.656	0.000100487	86	0.000170749	87.359	0.000153408	87.188	0.000145218	87.39	0.000110396	85.532	0.000114818	85.797	0.000138784	86.578	0.000117032
85.859	0.000111165	85.516	0.000167538			87.047	0.000107664	86.406	0.000133629	87.781	0.000107386	87.61	0.000112947	87.781	0.000110396	85.953	0.000132482	86.188	0.000120279	87.016	5.40146e-05
86.297	0.000176556	85.922	0.000234553			87.469	0.000100487	86.797	7.42385e-05	88.172	0.000115056			88.203	7.64279e-05	86.344	0.000105986	86.61	0.000111027	87.437	8.1022e-05
86.703	0.000130782	86.329	0.000154135					87.187	9.651e-05	88.594	0.000153408			88.594	0.000144364	86.75	7.0657e-05	87.047	6.47656e-05	87.875	9.90268e-05
87.125	0.000124243	86.735	0.000147433					87.578	8.16623e-05	88.984	8.43746e-05			89	6.79359e-05	87.172	3.53285e-05	87.438	6.47656e-05	88.266	9.90268e-05
87.515	0.000124243	87.141	0.000147433					87.968	0.000133629	89.406	7.67042e-05			89.39	0.000110396	87.563	0.000132482
								88.359	0.000118782	89.812	0.000122727			89.812	0.000101904	87.985	5.29928e-05
								88.781	0.000111358	90.203	0.000145738			90.203	0.00012738	88.391	5.29928e-05
								89.172	8.90862e-05	90.594	0.000115056			90.625	9.34119e-05
								89.562	0.000133629	91.016	7.67042e-05			91.015	0.00012738
								89.953	0.000133629	91.406	8.43746e-05			91.406	0.000101904
								90.375	8.90862e-05	91.797	0.000107386
								90.765	0.000141053	92.187	0.000107386
								91.156	0.000103934	92.578	0.000138068
								91.547	0.000163325
								91.937	7.42385e-05
								92.328	0.000141053
								92.718	0.000141053
								93.109	0.000103934
								93.5	0.000155901
								93.89	0.000141053
								94.281	0.000126205
								94.672	8.16623e-05
								95.062	0.000155901
								95.453	0.000111358

## Sheet: Fig. S2c
c) One-dimensional (1D) gold gratings with mismatched periods (∼800 nm) exhibit no discernible fluorescence emission angles or temperature-dependent response.
Angle (°)	Fluorescence intensity (a.u.)	Angle (°)	Fluorescence intensity (a.u.)	Angle (°)	Fluorescence intensity (a.u.)	Angle (°)	Fluorescence intensity (a.u.)	Angle (°)	Fluorescence intensity (a.u.)	Angle (°)	Fluorescence intensity (a.u.)	Angle (°)	Fluorescence intensity (a.u.)	Angle (°)	Fluorescence intensity (a.u.)	Angle (°)	Fluorescence intensity (a.u.)	Angle (°)	Fluorescence intensity (a.u.)	Angle (°)	Fluorescence intensity (a.u.)
0	1.02016	0	1.07762	0	0.99133	0	1.02552	0.016	1.0415	0	1.03145	0.016	1.10695	0	1.08837	0.016	0.99533	0	1.13607	0.016	1.00375
0.406	1.02514	0.422	1.07187	0.406	1.00116	0.407	1.04222	0.422	1.04344	0.406	1.03392	0.422	1.11876	0.406	1.08817	0.422	1.0041	0.406	1.13812	0.422	1.01434
0.797	1.02286	0.813	1.07838	0.797	1.00672	0.797	1.03256	0.813	1.04392	0.797	1.03539	0.813	1.10434	0.797	1.08005	0.813	1.00558	0.797	1.13308	0.813	1.01389
1.187	1.02155	1.219	1.0771	1.187	0.99206	1.188	1.03779	1.219	1.04907	1.187	1.02861	1.203	1.11819	1.188	1.07662	1.203	1.00322	1.188	1.13304	1.203	1.02684
1.578	1.02434	1.609	1.07757	1.578	0.98714	1.578	1.03763	1.61	1.04312	1.578	1.03434	1.594	1.11802	1.578	1.07764	1.594	1.00295	1.578	1.13842	1.594	1.00952
1.984	1.01595	2	1.07912	1.969	1.00509	1.969	1.03419	2	1.03163	1.968	1.03288	1.984	1.11852	1.969	1.08453	1.984	1.00289	1.969	1.13448	1.985	1.01086
2.375	1.01726	2.391	1.0816	2.359	0.99186	2.36	1.01712	2.391	1.04173	2.359	1.03927	2.391	1.10802	2.36	1.07655	2.375	1.00184	2.36	1.138	2.391	1.00754
2.766	1.01728	2.781	1.08428	2.75	0.99437	2.75	1.03246	2.782	1.04802	2.75	1.04019	2.781	1.10749	2.75	1.07917	2.766	0.99891	2.75	1.126	2.782	1.01014
3.156	1.02392	3.172	1.06874	3.141	0.99291	3.157	1.03569	3.172	1.04893	3.14	1.03786	3.172	1.10916	3.141	1.08579	3.156	1.0046	3.141	1.12994	3.172	1.02301
3.547	1.02332	3.563	1.07238	3.531	0.99868	3.547	1.03016	3.563	1.05726	3.531	1.0327	3.578	1.1127	3.531	1.08137	3.547	1.00568	3.531	1.13478	3.563	1.01878
3.937	1.02098	3.953	1.08106	3.922	0.99841	3.938	1.02656	3.954	1.04915	3.922	1.03494	3.969	1.11009	3.922	1.0934	3.938	1.00066	3.922	1.14516	3.953	1.01103
4.328	1.03258	4.359	1.07287	4.312	0.99656	4.328	1.02984	4.344	1.04076	4.312	1.03709	4.359	1.10464	4.313	1.10199	4.328	1.00437	4.313	1.13728	4.344	1.00737
4.719	1.01987	4.75	1.07553	4.703	0.99542	4.719	1.03307	4.735	1.05038	4.703	1.04192	4.75	1.1121	4.703	1.0861	4.719	1.00821	4.703	1.1341	4.735	1.00467
5.109	1.01531	5.141	1.07956	5.094	0.99586	5.11	1.03318	5.125	1.05487	5.093	1.04237	5.141	1.10936	5.094	1.07974	5.109	1.00364	5.094	1.1374	5.125	1.02434
5.5	1.0239	5.531	1.07614	5.484	0.98996	5.5	1.02435	5.516	1.051	5.484	1.037	5.531	1.11143	5.485	1.08538	5.5	1.00059	5.485	1.13899	5.516	1.01605
5.891	1.01254	5.938	1.07064	5.875	1.00099	5.891	1.03131	5.907	1.05001	5.875	1.04115	5.922	1.11749	5.875	1.08525	5.906	0.99947	5.875	1.13899	5.907	1.00618
6.281	1.02514	6.328	1.07231	6.266	0.99646	6.282	1.02867	6.313	1.04184	6.265	1.03422	6.313	1.11116	6.266	1.07788	6.297	1.00801	6.266	1.12653	6.297	1.01844
6.672	1.01373	6.719	1.07688	6.656	0.99349	6.672	1.03107	6.704	1.03382	6.656	1.03506	6.703	1.11528	6.656	1.08049	6.688	1.01429	6.656	1.1352	6.688	1.02178
7.062	1.0288	7.109	1.08118	7.047	0.99646	7.063	1.03355	7.094	1.0454	7.047	1.04231	7.094	1.10842	7.047	1.08783	7.078	1.00821	7.047	1.14205	7.078	1.01741
7.453	1.01484	7.5	1.07649	7.437	0.99617	7.453	1.02646	7.485	1.04227	7.437	1.03515	7.484	1.11692	7.438	1.08345	7.469	1.00223	7.438	1.13482	7.469	1.0168
7.844	1.01827	7.891	1.07563	7.828	1.00394	7.844	1.03046	7.875	1.03559	7.828	1.03276	7.875	1.11063	7.828	1.07995	7.859	1.00686	7.828	1.12967	7.86	1.02072
8.234	1.02346	8.281	1.07428	8.219	1.00175	8.235	1.03152	8.266	1.04489	8.234	1.04115	8.266	1.11444	8.219	1.07988	8.25	0.99698	8.219	1.13456	8.25	1.02076
8.625	1.01745	8.672	1.07408	8.609	1.00275	8.625	1.03627	8.657	1.04108	8.625	1.035	8.656	1.10842	8.61	1.08942	8.641	0.98965	8.61	1.13936	8.641	1.01792
9.016	1.02067	9.063	1.07809	9	0.9941	9.016	1.03496	9.047	1.05194	9.015	1.04314	9.047	1.11397	9	1.08127	9.031	1.00486	9	1.13414	9.032	1.01519
9.406	1.0208	9.453	1.06958	9.391	0.9988	9.407	1.02568	9.438	1.04176	9.406	1.03688	9.438	1.11932	9.391	1.07669	9.422	1.00361	9.391	1.13611	9.422	1.00973
9.797	1.02268	9.844	1.07646	9.781	0.98845	9.797	1.03256	9.829	1.04768	9.797	1.04025	9.828	1.12354	9.781	1.08263	9.813	1.0041	9.781	1.13266	9.813	1.00573
10.187	1.02142	10.234	1.06958	10.172	0.99332	10.188	1.03627	10.219	1.05126	10.187	1.03482	10.219	1.11605	10.172	1.08851	10.203	0.99832	10.172	1.13497	10.203	1.00761
10.578	1.022	10.625	1.08345	10.562	0.9981	10.578	1.03408	10.61	1.04429	10.578	1.03577	10.609	1.1132	10.563	1.08141	10.594	0.99274	10.563	1.13407	10.594	1.0156
10.969	1.0218	11.016	1.07573	10.984	0.99564	11	1.02688	11	1.04423	10.968	1.04162	11	1.11173	10.969	1.07815	11.016	0.99977	10.953	1.13399	11	1.00952
11.359	1.02111	11.422	1.07582	11.375	0.99588	11.391	1.0252	11.391	1.04159	11.359	1.02793	11.391	1.1206	11.36	1.08722	11.406	1.00108	11.344	1.12445	11.391	1.02093
11.75	1.02204	11.813	1.07528	11.766	0.99698	11.782	1.04014	11.782	1.04019	11.75	1.03652	11.781	1.11377	11.75	1.09017	11.797	0.99977	11.735	1.12831	11.782	1.00505
12.141	1.01927	12.203	1.08438	12.156	1.00265	12.172	1.02574	12.172	1.04551	12.14	1.03443	12.172	1.09989	12.141	1.0845	12.188	1.00699	12.125	1.13668	12.172	1.0101
12.531	1.01876	12.594	1.06538	12.547	1.00277	12.563	1.03427	12.563	1.04486	12.531	1.03691	12.578	1.10498	12.531	1.08267	12.578	1.00463	12.516	1.14625	12.563	1.01028
12.922	1.03001	12.984	1.07585	12.937	0.99503	12.953	1.0379	12.954	1.04557	12.922	1.0393	12.969	1.11591	12.922	1.08267	12.969	1.00765	12.906	1.14538	12.953	1.01451
13.312	1.02124	13.375	1.07096	13.328	0.99186	13.344	1.03179	13.344	1.04543	13.328	1.02823	13.359	1.11026	13.313	1.07893	13.359	1.00512	13.297	1.13849	13.344	1.02226
13.703	1.01579	13.766	1.07536	13.719	0.99364	13.735	1.04225	13.735	1.04833	13.718	1.03673	13.75	1.1111	13.703	1.07608	13.75	1.00328	13.688	1.13849	13.735	1.00737
14.094	1.01963	14.156	1.07346	14.109	0.99965	14.141	1.03411	14.125	1.03874	14.109	1.04667	14.141	1.1131	14.125	1.09037	14.141	1.00663	14.078	1.13842	14.125	1.01625
14.484	1.02202	14.547	1.07314	14.5	0.98748	14.532	1.0295	14.516	1.04241	14.5	1.03733	14.531	1.10879	14.516	1.08219	14.531	1.00118	14.469	1.13232	14.516	1.01629
14.875	1.0253	14.938	1.07128	14.891	0.99291	14.922	1.03246	14.907	1.04622	14.89	1.04174	14.922	1.11404	14.906	1.08005	14.922	1.00236	14.86	1.13058	14.907	1.01533
15.266	1.0187	15.328	1.07622	15.281	0.9932	15.313	1.03342	15.297	1.04449	15.281	1.04643	15.313	1.10498	15.297	1.08409	15.313	0.99734	15.266	1.13732	15.297	1.01359
15.656	1.02678	15.719	1.07285	15.672	0.99978	15.703	1.02	15.688	1.04036	15.672	1.04094	15.703	1.10127	15.688	1.07757	15.703	1.01422	15.656	1.12248	15.688	1.01885
16.047	1.01892	16.109	1.07329	16.062	0.99824	16.094	1.03462	16.079	1.04073	16.062	1.03524	16.094	1.12026	16.078	1.07822	16.094	1.00226	16.047	1.12964	16.078	1.01792
16.437	1.02	16.5	1.07841	16.453	0.99057	16.485	1.03491	16.469	1.04347	16.453	1.0407	16.5	1.10772	16.469	1.0899	16.484	1.00782	16.438	1.12404	16.469	1.01642
16.828	1.02563	16.891	1.07632	16.844	0.997	16.875	1.02763	16.86	1.04196	16.843	1.02724	16.891	1.10906	16.86	1.07825	16.875	1.00424	16.828	1.13384	16.86	1.02178
17.219	1	17.281	1	17.234	1	17.282	0.99999	17.25	1	17.234	1	17.281	1	17.25	1	17.266	1	17.266	1	17.25	1
17.641	0.81874	17.672	0.83051	17.625	0.81665	17.688	0.78422	17.672	0.76548	17.656	0.72582	17.688	0.7339	17.641	0.71633	17.656	0.73038	17.703	0.66086	17.641	0.70858
18.047	0.75326	18.094	0.79427	18.047	0.71484	18.078	0.70398	18.063	0.68813	18.062	0.63891	18.094	0.653	18.078	0.60833	18.094	0.56656	18.094	0.58425	18.063	0.53531
18.437	0.74282	18.516	0.77962	18.437	0.70424	18.5	0.68571	18.485	0.65974	18.484	0.62139	18.516	0.64039	18.516	0.5855	18.516	0.5324	18.5	0.57138	18.453	0.50567
18.828	0.73635	18.922	0.77576	18.844	0.68878	18.891	0.6741	18.891	0.65479	18.875	0.61313	18.953	0.63036	18.906	0.58635	18.938	0.51739	18.938	0.56513	18.844	0.49836
19.219	0.73073	19.344	0.76755	19.25	0.67943	19.282	0.67368	19.282	0.64182	19.265	0.61262	19.359	0.62324	19.344	0.57936	19.328	0.51122	19.328	0.55911	19.266	0.49208
19.609	0.72687	19.75	0.75725	19.641	0.6758	19.703	0.6637	19.672	0.6398	19.687	0.59931	19.797	0.60411	19.735	0.57117	19.766	0.50803	19.766	0.54878	19.657	0.48395
20	0.7253	20.172	0.75098	20.047	0.66788	20.094	0.6489	20.063	0.63252	20.078	0.59147	20.219	0.60357	20.141	0.56237	20.156	0.50064	20.203	0.54405	20.094	0.47814
20.391	0.71586	20.609	0.73502	20.469	0.65242	20.5	0.64167	20.454	0.61522	20.468	0.58338	20.609	0.59715	20.531	0.5514	20.547	0.49775	20.594	0.53621	20.485	0.47528
20.781	0.7115	21	0.71078	20.859	0.64226	20.922	0.61993	20.844	0.60803	20.875	0.56709	21.047	0.57511	20.922	0.55229	20.938	0.48839	20.985	0.52898	20.875	0.46605
21.172	0.71044	21.391	0.70501	21.266	0.62246	21.313	0.60488	21.235	0.58456	21.297	0.55891	21.469	0.56545	21.344	0.53629	21.344	0.47834	21.422	0.51933	21.297	0.45806
21.562	0.68957	21.813	0.68303	21.672	0.60443	21.75	0.58061	21.625	0.57065	21.718	0.53674	21.859	0.55973	21.781	0.52362	21.766	0.46632	21.813	0.51059	21.688	0.44973
21.953	0.68833	22.203	0.67437	22.062	0.58907	22.172	0.57362	22.016	0.55335	22.125	0.53436	22.297	0.54776	22.172	0.51645	22.156	0.45745	22.25	0.5026	22.078	0.43887
22.344	0.68319	22.641	0.65207	22.453	0.57628	22.563	0.55281	22.407	0.54803	22.515	0.51281	22.719	0.52762	22.578	0.50114	22.594	0.4493	22.688	0.48943	22.469	0.43559
22.75	0.66963	23.031	0.62621	22.844	0.54856	22.985	0.5382	22.797	0.53037	22.906	0.50067	23.109	0.52017	23	0.48609	23	0.44011	23.094	0.47406	22.86	0.42665
23.141	0.66647	23.422	0.60398	23.234	0.53453	23.391	0.52299	23.188	0.51114	23.297	0.48319	23.5	0.50368	23.406	0.46727	23.438	0.42753	23.516	0.47471	23.25	0.42381
23.531	0.64418	23.844	0.59223	23.625	0.52128	23.766	0.50138	23.579	0.50249	23.687	0.47814	23.891	0.48796	23.797	0.47081	23.828	0.423	24	0.45745	23.641	0.41357
23.937	0.63539	24.25	0.55865	24.016	0.49218	24.188	0.4897	23.969	0.48826	24.078	0.46707	24.281	0.48298	24.188	0.45838	24.25	0.40756	24.406	0.45544	24.094	0.39943
24.328	0.62584	24.656	0.54176	24.406	0.48468	24.625	0.46223	24.36	0.4764	24.468	0.45765	24.672	0.47204	24.625	0.44982	24.688	0.40539	24.844	0.43822	24.485	0.39376
24.719	0.61197	25.078	0.51329	24.797	0.4611	25.032	0.4514	24.75	0.45464	24.859	0.4472	25.063	0.45642	25.016	0.43735	25.094	0.39271	25.25	0.43897	24.891	0.38994
25.109	0.59257	25.469	0.49465	25.187	0.44425	25.453	0.43382	25.141	0.44082	25.25	0.42751	25.453	0.44633	25.438	0.4258	25.484	0.3891	25.656	0.42554	25.328	0.37686
25.5	0.57073	25.906	0.45987	25.578	0.42445	25.844	0.41477	25.532	0.43268	25.64	0.41543	25.844	0.43633	25.828	0.41949	25.922	0.38227	26.11	0.41517	25.719	0.36972
25.891	0.54581	26.328	0.43772	25.969	0.40489	26.235	0.40325	25.922	0.41493	26.031	0.40653	26.234	0.42917	26.219	0.41361	26.313	0.36765	26.5	0.40218	26.11	0.35774
26.281	0.51719	26.719	0.4136	26.359	0.38694	26.625	0.38417	26.313	0.40267	26.422	0.39176	26.625	0.41312	26.61	0.39707	26.703	0.36637	26.891	0.3981	26.5	0.35063
26.672	0.49134	27.125	0.38319	26.75	0.36799	27.016	0.36758	26.704	0.39081	26.812	0.38398	27.016	0.40532	27.047	0.38474	27.094	0.35468	27.313	0.38292	26.938	0.33752
27.062	0.46026	27.547	0.36039	27.141	0.35817	27.407	0.35587	27.094	0.38005	27.203	0.37082	27.406	0.39646	27.438	0.36959	27.484	0.34611	27.735	0.36255	27.313	0.32133
27.453	0.43049	27.938	0.34741	27.531	0.33528	27.813	0.34152	27.485	0.35488	27.593	0.36067	27.797	0.38074	27.875	0.35329	27.875	0.32138	28.141	0.34995	27.735	0.31587
27.844	0.39421	28.328	0.32116	27.922	0.3147	28.219	0.32592	27.86	0.34606	27.984	0.35032	28.188	0.36319	28.266	0.34079	28.266	0.311	28.578	0.32656	28.125	0.29863
28.234	0.36809	28.734	0.29984	28.312	0.29804	28.61	0.31357	28.25	0.33462	28.375	0.33328	28.578	0.34088	28.656	0.323	28.656	0.29697	29	0.30438	28.563	0.2848
28.625	0.3396	29.156	0.27732	28.703	0.28581	29.032	0.29959	28.641	0.32225	28.765	0.31986	28.969	0.33025	29.078	0.31192	29.047	0.27523	29.438	0.28038	28.953	0.26393
29.016	0.3112	29.578	0.2608	29.094	0.27697	29.453	0.2843	29.032	0.30598	29.156	0.30336	29.359	0.30764	29.516	0.28112	29.438	0.25723	29.828	0.25945	29.391	0.24098
29.406	0.28826	29.969	0.25089	29.484	0.26253	29.844	0.2676	29.422	0.29653	29.547	0.28757	29.75	0.28764	29.922	0.26139	29.828	0.24186	30.235	0.23878	29.782	0.22135
29.797	0.26209	30.391	0.23526	29.875	0.25315	30.266	0.25267	29.813	0.27887	29.937	0.27731	30.141	0.26513	30.344	0.23894	30.219	0.22403	30.672	0.20941	30.219	0.20195
30.187	0.24375	30.797	0.22296	30.266	0.2362	30.688	0.23909	30.204	0.26117	30.328	0.25225	30.531	0.2459	30.735	0.21907	30.609	0.20757	31.063	0.19306	30.61	0.18293
30.578	0.22428	31.203	0.20639	30.656	0.22712	31.078	0.22492	30.594	0.24183	30.718	0.22715	30.922	0.22219	31.125	0.19427	31	0.18041	31.469	0.16781	31.047	0.16118
30.969	0.21245	31.609	0.19781	31.047	0.21367	31.5	0.20382	30.985	0.22743	31.109	0.20758	31.313	0.19838	31.547	0.17393	31.391	0.16373	31.922	0.15286	31.453	0.14643
31.359	0.1919	32	0.18414	31.437	0.19633	31.891	0.17827	31.375	0.21136	31.5	0.18977	31.703	0.17554	31.938	0.15277	31.781	0.14435	32.328	0.13768	31.891	0.12754
31.75	0.182	32.391	0.16939	31.828	0.1852	32.282	0.16707	31.766	0.18741	31.89	0.16906	32.094	0.15802	32.328	0.13908	32.172	0.12819	32.735	0.12618	32.282	0.11221
32.141	0.16602	32.813	0.15135	32.219	0.17003	32.672	0.15103	32.157	0.16465	32.281	0.15116	32.484	0.14257	32.75	0.12145	32.563	0.11663	33.125	0.11122	32.719	0.09964
32.531	0.15661	33.234	0.14223	32.609	0.1522	33.063	0.13402	32.547	0.15157	32.672	0.13654	32.875	0.12518	33.188	0.10396	32.953	0.10231	33.531	0.10562	33.11	0.09244
32.922	0.14646	33.625	0.12423	33	0.13681	33.453	0.11873	32.938	0.13384	33.062	0.11831	33.266	0.11106	33.594	0.09666	33.344	0.09278	33.922	0.09688	33.547	0.07916
33.312	0.13289	34.047	0.10945	33.391	0.1221	33.844	0.10355	33.329	0.11382	33.453	0.10795	33.656	0.09959	34.031	0.08243	33.734	0.0827	34.375	0.08908	33.938	0.07362
33.703	0.12276	34.469	0.09891	33.781	0.10882	34.235	0.0963	33.719	0.10739	33.843	0.09515	34.047	0.0908	34.469	0.07621	34.125	0.07262	34.797	0.0797	34.328	0.06669
34.094	0.11722	34.875	0.08659	34.172	0.09879	34.625	0.08469	34.11	0.09513	34.234	0.08674	34.438	0.08538	34.891	0.06898	34.516	0.06809	35.188	0.07561	34.735	0.06
34.484	0.10568	35.297	0.07737	34.562	0.08556	35.016	0.07658	34.5	0.08537	34.625	0.08017	34.828	0.07578	35.328	0.06178	34.906	0.06234	35.641	0.07118	35.172	0.05546
34.875	0.09623	35.734	0.07135	34.953	0.07979	35.407	0.06866	34.891	0.07738	35.015	0.06907	35.219	0.07016	35.719	0.05692	35.297	0.05764	36.031	0.06728	35.578	0.04911
35.266	0.08799	36.125	0.06466	35.344	0.07321	35.797	0.06346	35.282	0.0718	35.406	0.06439	35.609	0.06347	36.156	0.05241	35.688	0.05423	36.438	0.0638	36.016	0.04791
35.656	0.07857	36.547	0.05549	35.734	0.06315	36.188	0.05943	35.672	0.06256	35.797	0.05902	36	0.0611	36.563	0.04976	36.078	0.04907	36.828	0.06066	36.407	0.04217
36.047	0.07164	36.969	0.05313	36.125	0.05668	36.625	0.05442	36.063	0.06051	36.187	0.05738	36.391	0.05936	37.016	0.04555	36.469	0.04618	37.219	0.05755	36.844	0.03954
36.437	0.06566	37.391	0.04917	36.516	0.0537	37.047	0.05252	36.454	0.05502	36.578	0.04995	36.781	0.05013	37.453	0.04184	36.859	0.04316	37.61	0.05403	37.235	0.0364
36.828	0.05886	37.813	0.04482	36.906	0.05003	37.438	0.04609	36.844	0.05217	36.968	0.04983	37.172	0.04896	37.844	0.03896	37.25	0.03991	38	0.05259	37.688	0.03169
37.219	0.05525	38.234	0.04209	37.297	0.0482	37.828	0.04476	37.235	0.04967	37.359	0.04577	37.563	0.04552	38.281	0.03525	37.641	0.03587	38.391	0.04945	38.094	0.0293
37.609	0.04942	38.625	0.04093	37.687	0.04457	38.25	0.04292	37.625	0.04731	37.75	0.04249	37.953	0.04331	38.719	0.03495	38.031	0.03465	38.781	0.04824	38.532	0.0293
38	0.04674	39.047	0.03902	38.078	0.0416	38.641	0.03767	38.016	0.04281	38.14	0.04052	38.344	0.03919	39.141	0.03179	38.422	0.03176	39.172	0.04612	38.922	0.02882
38.391	0.0426	39.469	0.03553	38.469	0.04011	39.063	0.03537	38.407	0.04111	38.531	0.03661	38.734	0.03625	39.578	0.02948	38.813	0.0311	39.563	0.04404	39.36	0.02401
38.781	0.04224	39.875	0.03604	38.859	0.03673	39.485	0.03409	38.797	0.03815	38.922	0.0347	39.125	0.03471	39.985	0.02873	39.203	0.02992	39.953	0.04343	39.75	0.02506
39.172	0.03965	40.297	0.03484	39.25	0.03459	39.875	0.0331	39.188	0.03462	39.312	0.03342	39.516	0.03277	40.375	0.02782	39.594	0.0268	40.344	0.04196	40.188	0.02213
39.562	0.03874	40.703	0.0343	39.641	0.03368	40.266	0.03068	39.579	0.03391	39.703	0.03225	39.906	0.0315	40.813	0.02578	39.984	0.02621	40.735	0.04105	40.578	0.02097
39.953	0.03624	41.125	0.03267	40.031	0.03183	40.657	0.03132	39.969	0.033	40.093	0.02963	40.297	0.03033	41.235	0.02561	40.375	0.0227	41.125	0.04124	40.969	0.01984
40.344	0.03442	41.547	0.03181	40.422	0.03149	41.047	0.02844	40.36	0.03058	40.484	0.02924	40.688	0.02809	41.672	0.02411	40.766	0.02296	41.516	0.03988	41.36	0.02001
40.734	0.03453	41.953	0.02994	40.812	0.03108	41.438	0.02852	40.75	0.03021	40.875	0.02778	41.078	0.02843	42.063	0.02303	41.156	0.02332	41.906	0.03866	41.75	0.01926
41.125	0.03192	42.375	0.02953	41.203	0.02915	41.828	0.02849	41.141	0.02913	41.265	0.02676	41.469	0.02659	42.469	0.02279	41.547	0.02145	42.297	0.03844	42.157	0.0182
41.516	0.0317	42.797	0.02795	41.594	0.0282	42.219	0.02534	41.532	0.0268	41.656	0.02551	41.859	0.02445	42.922	0.02065	41.938	0.01997	42.688	0.03609	42.547	0.018
41.906	0.03121	43.203	0.02537	41.984	0.02798	42.61	0.02387	41.922	0.02569	42.047	0.02459	42.25	0.02572	43.313	0.02201	42.328	0.01849	43.078	0.03772	43	0.01841
42.297	0.03019	43.656	0.02493	42.375	0.02565	43	0.02321	42.313	0.02648	42.437	0.02375	42.641	0.02445	43.75	0.02028	42.719	0.01803	43.469	0.03461	43.407	0.01701
42.687	0.02926	44.078	0.02468	42.766	0.0247	43.391	0.02302	42.704	0.02409	42.828	0.02399	43.031	0.02308	44.188	0.01882	43.109	0.01908	43.86	0.03749	43.797	0.01639
43.078	0.0257	44.469	0.02422	43.156	0.02343	43.782	0.02329	43.094	0.02375	43.218	0.02172	43.438	0.02354	44.578	0.0197	43.5	0.01757	44.25	0.03673	44.188	0.01653
43.469	0.02603	44.891	0.02572	43.547	0.02338	44.172	0.02475	43.485	0.02384	43.609	0.02124	43.891	0.02211	45.016	0.01776	43.891	0.01718	44.641	0.03545	44.625	0.01595
43.859	0.02614	45.281	0.02313	43.937	0.02355	44.563	0.02166	43.875	0.02364	44	0.02083	44.359	0.02124	45.406	0.0177	44.281	0.01754	45.031	0.03503	45.016	0.0152
44.25	0.02448	45.672	0.02574	44.328	0.02316	44.953	0.02214	44.266	0.02239	44.39	0.02059	44.813	0.0209	45.797	0.01627	44.672	0.01659	45.422	0.03393	45.407	0.01383
44.641	0.02581	46.109	0.02333	44.719	0.02287	45.344	0.02233	44.657	0.02182	44.781	0.02104	45.219	0.0203	46.219	0.01708	45.063	0.0157	45.813	0.03374	45.828	0.0154
45.031	0.0243	46.547	0.02245	45.109	0.02236	45.735	0.02155	45.047	0.02293	45.172	0.0196	45.625	0.02067	46.625	0.018	45.453	0.01665	46.203	0.0325	46.282	0.01434
45.422	0.02543	46.938	0.02085	45.5	0.02253	46.125	0.02097	45.438	0.02082	45.562	0.01951	46.063	0.01876	47.016	0.01739	45.844	0.01708	46.594	0.03166	46.688	0.01417
45.812	0.02499	47.328	0.01817	45.891	0.02087	46.516	0.01977	45.829	0.02131	45.953	0.02011	46.453	0.01833	47.406	0.01766	46.234	0.01455	46.985	0.03231	47.125	0.01458
46.203	0.0257	47.75	0.01891	46.281	0.0209	46.907	0.01854	46.219	0.01983	46.343	0.01916	46.844	0.01906	47.844	0.01637	46.625	0.01494	47.375	0.03238	47.547	0.01543
46.594	0.0239	48.172	0.01733	46.672	0.01922	47.297	0.01798	46.61	0.01801	46.734	0.0165	47.234	0.01863	48.235	0.01773	47.016	0.01389	47.766	0.03242	48	0.01444
46.984	0.02457	48.594	0.01758	47.062	0.01807	47.688	0.01667	47	0.01838	47.125	0.01751	47.625	0.01846	48.672	0.01685	47.406	0.01498	48.156	0.03412	48.391	0.01444
47.375	0.02204	49	0.01873	47.453	0.01683	48.078	0.01681	47.391	0.01775	47.515	0.01763	48.016	0.01833	49.063	0.01705	47.797	0.01501	48.547	0.03303	48.828	0.01373
47.75	0.02005	49.406	0.01775	47.844	0.01671	48.469	0.01742	47.782	0.01693	47.906	0.01745	48.406	0.01803	49.453	0.01753	48.188	0.01448	48.938	0.0331	49.219	0.01393
48.141	0.02022	49.828	0.01765	48.234	0.01598	48.86	0.01734	48.172	0.01798	48.297	0.0168	48.797	0.01809	49.86	0.01511	48.578	0.01481	49.328	0.03197	49.672	0.0139
48.531	0.01661	50.219	0.01733	48.625	0.01627	49.25	0.01718	48.563	0.0167	48.687	0.01763	49.188	0.01786	50.297	0.01426	48.969	0.01626	49.703	0.0317	50.063	0.01345
48.922	0.01688	50.625	0.01721	49.016	0.01595	49.641	0.01571	48.954	0.01732	49.078	0.01701	49.578	0.01856	50.688	0.01311	49.359	0.01468	50.094	0.03144	50.516	0.01154
49.312	0.01708	51.016	0.01758	49.406	0.01634	50.032	0.01689	49.344	0.019	49.468	0.01719	49.969	0.01732	51.188	0.01223	49.75	0.01412	50.485	0.0303	50.907	0.01021
49.703	0.01675	51.438	0.01795	49.797	0.01761	50.422	0.01654	49.735	0.0173	49.859	0.01513	50.359	0.01582	51.594	0.0106	50.141	0.01429	50.875	0.02746	51.344	0.00997
50.094	0.01699	51.828	0.01598	50.187	0.01654	50.813	0.01625	50.125	0.01701	50.25	0.01698	50.75	0.01438	51.985	0.01165	50.531	0.01219	51.266	0.02769	51.735	0.00953
50.484	0.01692	52.266	0.01355	50.578	0.01688	51.203	0.01382	50.516	0.01633	50.64	0.01513	51.141	0.01398	52.406	0.0107	50.922	0.01176	51.656	0.02769	52.172	0.00837
50.875	0.01743	52.688	0.01266	50.969	0.01576	51.625	0.01342	50.907	0.01639	51.078	0.01331	51.531	0.01164	52.844	0.01083	51.313	0.00992	52.047	0.02776	52.563	0.00833
51.266	0.01785	53.078	0.0132	51.359	0.01576	52.125	0.0127	51.297	0.01371	51.484	0.01196	51.922	0.01134	53.25	0.01168	51.703	0.00943	52.438	0.02742	52.953	0.00874
51.656	0.01752	53.484	0.01323	51.75	0.01369	52.516	0.0119	51.688	0.01328	51.906	0.01131	52.313	0.01097	53.672	0.01162	52.094	0.00916	52.828	0.02776	53.344	0.00912
52.047	0.01836	53.906	0.01264	52.141	0.01266	52.922	0.01232	52.079	0.01152	52.328	0.01143	52.703	0.01124	54.063	0.01107	52.484	0.01153	53.219	0.02826	53.75	0.00997
52.437	0.0161	54.328	0.01318	52.531	0.01172	53.313	0.01259	52.469	0.01118	52.734	0.01083	53.094	0.01234	54.453	0.01104	52.859	0.01048	53.61	0.0281	54.188	0.0097
52.828	0.01588	54.75	0.01333	52.922	0.01162	53.735	0.01142	52.86	0.01218	53.125	0.0117	53.484	0.01201	54.844	0.01294	53.25	0.01094	54	0.02879	54.625	0.00898
53.219	0.01349	55.172	0.01318	53.312	0.01237	54.141	0.01339	53.25	0.01158	53.515	0.01122	53.875	0.01164	55.281	0.01223	53.641	0.01087	54.391	0.02818	55.016	0.01031
53.609	0.0132	55.594	0.01423	53.703	0.01111	54.532	0.0131	53.641	0.01263	53.906	0.01235	54.266	0.01274	55.672	0.01151	54.031	0.01025	54.781	0.02954	55.453	0.01021
54	0.01307	56	0.01421	54.094	0.01223	54.953	0.012	54.032	0.01243	54.297	0.01223	54.656	0.01241	56.11	0.01141	54.422	0.00989	55.172	0.02863	55.86	0.00983
54.391	0.01362	56.422	0.01492	54.484	0.01218	55.36	0.0131	54.422	0.01158	54.687	0.01146	55.047	0.01164	56.531	0.01063	54.813	0.01113	55.563	0.02856	56.25	0.00946
54.781	0.01329	56.813	0.01416	54.875	0.01198	55.75	0.0135	54.813	0.01178	55.078	0.01355	55.438	0.01278	56.922	0.0091	55.203	0.01117	55.953	0.02913	56.641	0.00895
55.172	0.01256	57.219	0.01389	55.266	0.01218	56.172	0.01363	55.204	0.01309	55.468	0.01322	55.828	0.01364	57.328	0.00856	55.594	0.01021	56.344	0.0281	57.047	0.00799
55.562	0.01393	57.641	0.01328	55.656	0.01286	56.578	0.01398	55.594	0.01303	55.859	0.0125	56.219	0.01321	57.766	0.00802	55.984	0.01067	56.735	0.02572	57.5	0.00758
55.953	0.01336	58.063	0.01288	56.047	0.01284	56.985	0.01248	55.985	0.01351	56.234	0.01301	56.609	0.01211	58.156	0.00897	56.375	0.01012	57.125	0.02636	57.907	0.00697
56.344	0.01515	58.453	0.01185	56.437	0.01435	57.407	0.01112	56.375	0.0134	56.625	0.01199	57	0.01057	58.594	0.00866	56.766	0.00864	57.516	0.02527	58.297	0.00666
56.734	0.01455	58.875	0.01074	56.828	0.01357	57.813	0.00982	56.766	0.01209	57.015	0.01083	57.391	0.00966	59	0.00819	57.156	0.00828	57.906	0.02534	58.735	0.00673
57.125	0.01453	59.281	0.01128	57.219	0.01332	58.219	0.01091	57.157	0.01061	57.406	0.00931	57.781	0.00913	59.391	0.00948	57.547	0.00739	58.297	0.02564	59.157	0.00816
57.516	0.01509	59.703	0.01195	57.609	0.01123	58.641	0.01008	57.547	0.01072	57.797	0.00946	58.156	0.0091	59.813	0.00958	57.938	0.00736	58.688	0.0253	59.61	0.00656
57.906	0.01533	60.094	0.01092	58	0.01028	59.047	0.00984	57.938	0.00919	58.218	0.0088	58.547	0.00873	60.25	0.00903	58.328	0.00752	59.078	0.0261	60.016	0.00779
58.297	0.0132	60.5	0.01042	58.391	0.01025	59.438	0.01032	58.329	0.00927	58.64	0.00904	58.938	0.00826	60.688	0.00927	58.719	0.00696	59.469	0.02493	60.469	0.00727
58.687	0.01356	60.922	0.0121	58.781	0.01084	59.844	0.01035	58.719	0.00942	59.031	0.00862	59.328	0.0089	61.11	0.00954	59.109	0.00847	59.86	0.02572	60.86	0.00782
59.078	0.01243	61.344	0.01116	59.406	0.00967	60.235	0.01022	59.11	0.0097	59.422	0.00982	59.719	0.00843	61.516	0.0109	59.5	0.00785	60.25	0.02549	61.313	0.0084
59.469	0.01205	61.734	0.01234	59.812	0.01038	60.625	0.01003	59.5	0.0089	59.828	0.00785	60.109	0.00963	61.953	0.01033	59.891	0.00706	60.641	0.02773	61.703	0.00874
59.859	0.01074	62.172	0.01202	60.234	0.01013	61.016	0.01051	59.891	0.00922	60.218	0.00877	60.5	0.0106	62.344	0.00822	60.281	0.00772	61.031	0.02704	62.141	0.00823
60.25	0.01172	62.578	0.01212	60.625	0.00964	61.407	0.01123	60.282	0.01004	60.609	0.01065	60.891	0.0104	62.781	0.00822	60.672	0.00893	61.422	0.02704	62.61	0.00707
60.641	0.0103	62.969	0.01082	61.016	0.00938	61.797	0.01256	60.672	0.00907	61	0.00967	61.281	0.01027	63.219	0.00737	61.063	0.0091	61.813	0.02644	63.047	0.00652
61.031	0.01139	63.359	0.01006	61.422	0.01021	62.188	0.01083	61.063	0.01038	61.39	0.01032	61.672	0.01097	63.61	0.00645	61.453	0.0088	62.203	0.02523	63.5	0.00649
61.422	0.01096	63.75	0.00974	61.812	0.01152	62.578	0.01059	61.454	0.01183	61.781	0.01077	62.063	0.01007	64.047	0.00727	61.844	0.00903	62.594	0.02451	63.891	0.00584
61.812	0.01265	64.141	0.0086	62.203	0.01147	62.969	0.00936	61.844	0.01072	62.172	0.01003	62.453	0.00876	64.438	0.00656	62.234	0.00769	62.985	0.02458	64.297	0.0055
62.203	0.01305	64.531	0.0091	62.594	0.01023	63.36	0.0088	62.235	0.01041	62.578	0.00874	62.844	0.00836	64.828	0.00859	62.625	0.00686	63.375	0.02409	64.703	0.0068
62.594	0.01294	64.922	0.00922	62.984	0.0094	63.75	0.00894	62.625	0.00922	62.953	0.00883	63.234	0.00849	65.219	0.00656	63.016	0.00673	63.766	0.02405	65.094	0.00611
62.984	0.01265	65.297	0.00927	63.375	0.00848	64.141	0.00835	63.016	0.00967	63.343	0.00803	63.625	0.00826	65.61	0.00805	63.406	0.00677	64.156	0.0247	65.485	0.00591
63.375	0.01214	65.688	0.009	63.766	0.00765	64.532	0.00787	63.407	0.00802	63.75	0.00773	64.016	0.00746	66	0.00808	63.797	0.00581	64.547	0.02451	65.938	0.00642
63.766	0.00968	66.078	0.0091	64.172	0.00828	64.953	0.00832	63.797	0.00851	64.156	0.00829	64.406	0.00759	66.406	0.00829	64.188	0.00571	64.938	0.02417	66.344	0.00714
64.156	0.00941	66.484	0.00912	64.562	0.00799	65.344	0.00776	64.188	0.00819	64.547	0.00829	64.797	0.00699	66.813	0.00761	64.578	0.00568	65.328	0.02432	66.797	0.00693
64.547	0.00981	66.875	0.00929	64.953	0.00777	65.735	0.00822	64.579	0.00805	64.937	0.0077	65.188	0.00819	67.25	0.00713	64.969	0.00667	65.719	0.02398	67.188	0.00536
64.937	0.00884	67.313	0.0086	65.344	0.00818	66.125	0.00912	64.969	0.00711	65.328	0.00809	65.578	0.00823	67.672	0.00557	65.359	0.00604	66.11	0.02542	67.641	0.00509
65.328	0.01034	67.703	0.00703	65.734	0.00821	66.516	0.00907	65.36	0.00896	65.718	0.00821	65.969	0.00876	68.078	0.00438	65.75	0.00719	66.5	0.02447	68.11	0.00389
65.719	0.01017	68.109	0.00487	66.125	0.00857	66.907	0.00936	65.75	0.00936	66.109	0.00847	66.359	0.00846	68.5	0.00363	66.141	0.00709	66.891	0.02534	68.578	0.00393
66.109	0.00957	68.531	0.00506	66.516	0.00928	67.297	0.00787	66.141	0.00865	66.5	0.00952	66.75	0.00823	68.906	0.00343	66.531	0.00778	67.281	0.02383	69.032	0.00324
66.5	0.01026	68.922	0.00384	66.906	0.00906	67.688	0.00635	66.532	0.00962	66.89	0.00737	67.141	0.00799	69.297	0.00336	66.922	0.00624	67.672	0.02273	69.422	0.00256
66.891	0.01068	69.344	0.00411	67.297	0.0076	68.078	0.00517	66.922	0.00856	67.281	0.00698	67.531	0.00625	69.688	0.00292	67.313	0.00663	68.063	0.02175	69.813	0.00263
67.281	0.00846	69.766	0.00347	67.687	0.00653	68.469	0.00453	67.313	0.00811	67.672	0.00612	67.922	0.00552	70.141	0.00265	67.703	0.00453	68.453	0.02152	70.25	0.00229
67.672	0.0078	70.156	0.00315	68.078	0.00502	68.86	0.00379	67.704	0.00563	68.062	0.00474	68.313	0.00435	70.547	0.00248	68.094	0.0044	68.844	0.0205	70.703	0.00154
68.062	0.00518	70.578	0.00283	68.469	0.00446	69.25	0.00403	68.094	0.00509	68.453	0.004	68.703	0.00385	70.969	0.002	68.484	0.00394	69.235	0.02035	71.094	0.0013
68.453	0.00505	71	0.00207	68.859	0.00402	69.641	0.00371	68.485	0.00404	68.843	0.00397	69.094	0.00435	71.375	0.0017	68.875	0.00348	69.625	0.01997	71.5	0.00106
68.844	0.0043	71.406	0.00177	69.25	0.00368	70.032	0.00307	68.875	0.00412	69.234	0.00379	69.484	0.00314	71.766	0.00105	69.266	0.00315	70.016	0.02027	71.891	0.00106
69.234	0.00397	71.828	0.00184	69.641	0.00331	70.422	0.00299	69.266	0.00412	69.625	0.00352	69.875	0.00318	72.156	0.000645313	69.656	0.00296	70.406	0.01955	72.344	0.000682965
69.625	0.00425	72.219	0.00116	70.031	0.00319	70.813	0.00216	69.657	0.00341	70.015	0.00316	70.266	0.00244	72.547	0.000849096	70.047	0.00286	70.797	0.01929	72.735	0.000546372
70.016	0.00377	72.625	0.00116	70.422	0.0029	71.203	0.00195	70.047	0.00276	70.406	0.0023	70.656	0.00214	72.938	0.000713241	70.438	0.0022	71.188	0.01864	73.188	0.000682965
70.406	0.0035	73.016	0.00125	70.812	0.00244	71.594	0.00168	70.438	0.00313	70.797	0.00212	71.047	0.00201	73.375	0.00132	70.828	0.00217	71.578	0.0186	73.594	0.000922002
70.797	0.00286	73.438	0.000663801	71.203	0.00205	71.985	0.00128	70.829	0.00208	71.187	0.00179	71.438	0.00144	73.844	0.000917024	71.219	0.00164	71.969	0.01838	74.047	0.000785409
71.187	0.00197	73.828	0.000909653	71.594	0.00127	72.375	0.000880276	71.219	0.00199	71.578	0.00176	71.828	0.00167	74.266	0.000950987	71.609	0.00108	72.36	0.01845	74.469	0.000990299
71.578	0.00195	74.219	0.00123	71.984	0.00107	72.766	0.000773576	71.61	0.00148	71.968	0.00131	72.219	0.00107	74.656	0.00115	72	0.000919629	72.75	0.01819	74.86	0.00058052
71.969	0.00144	74.641	0.000540875	72.375	0.00114	73.157	0.00115	72	0.00114	72.359	0.000954796	72.609	0.000902951	75.047	0.00044153	72.391	0.000853942	73.141	0.01838	75.328	0.00058052
72.359	0.00102	75.031	0.000688386	72.766	0.000998583	73.547	0.000746901	72.391	0.000910305	72.75	0.00128	73	0.000869508	75.438	0.000713241	72.781	0.00112	73.531	0.01834	75.719	0.000614668
72.75	0.00131	75.453	0.00061463	73.156	0.000998583	73.938	0.000906951	72.782	0.000995646	73.14	0.000835446	73.391	0.00107	75.828	0.000679277	73.172	0.000919629	73.922	0.01804	76.11	0.00095615
73.141	0.00104	75.875	0.000835897	73.547	0.000925516	74.328	0.000720226	73.172	0.000881858	73.547	0.00122	73.781	0.000869508	76.219	0.000645313	73.563	0.000985317	74.313	0.01819	76.5	0.000751261
73.531	0.00106	76.266	0.000639216	73.984	0.00073067	74.719	0.000906951	73.563	0.000967199	73.937	0.000895121	74.172	0.00107	76.61	0.000475494	73.953	0.00105	74.703	0.01838	76.891	0.000443927
73.922	0.00111	76.656	0.000712971	74.406	0.000584536	75.11	0.000720226	73.954	0.000938752	74.328	0.00128	74.563	0.0011	77	0.000339638	74.344	0.000689722	75.094	0.0183	77.344	0.000409779
74.312	0.000797448	77.047	0.000737556	74.797	0.000755026	75.5	0.000853601	74.344	0.00131	74.718	0.000865284	74.953	0.000869508	77.391	0.000577385	74.734	0.00059119	75.485	0.01819	77.735	0.000170741
74.703	0.000863902	77.438	0.00056546	75.234	0.000706315	75.891	0.000480151	74.735	0.000824964	75.109	0.000835446	75.344	0.00076918	77.781	0.000373602	75.125	0.00075541	75.875	0.01819	78.125	0.000273186
75.094	0.00099681	77.828	0.00061463	75.625	0.000755026	76.282	0.000640201	75.125	0.000881858	75.5	0.000865284	75.734	0.000802623	78.172	0.000373602	75.516	0.000821098	76.266	0.01815	78.516	0.000204889
75.484	0.000575935	78.219	0.000344193	76.016	0.000584536	76.672	0.000426801	75.516	0.000739623	75.89	0.000656422	76.125	0.000601967	78.563	0.000339638	75.906	0.000722566	76.656	0.01788	78.922	0.000204889
75.875	0.000686691	78.609	0.000467119	76.453	0.000706315	77.063	0.000506826	75.907	0.000654282	76.281	0.00068626	76.516	0.000702295	78.953	0.000237747	76.297	0.00059119	77.047	0.01811	79.328	0.000136593
76.266	0.00066454	79	0.000344193	76.875	0.000584536	77.453	0.000373451	76.297	0.000426705	76.672	0.000537073	76.906	0.000735738	79.344	0.000509458	76.688	0.000624034	77.438	0.01777	79.719	0.000341482
76.656	0.00084175	79.391	0.000270437	77.266	0.00034098	77.844	0.000400126	76.688	0.00056894	77.062	0.000477398	77.297	0.000434754	79.735	0.000237747	77.078	0.000459815	77.828	0.01777	80.172	0.000307334
77.047	0.000930356	79.781	0.000442534	77.672	0.000462758	78.235	0.000426801	77.079	0.000256023	77.484	0.000328211	77.688	0.000702295	80.125	0.000169819	77.469	0.000361283	78.219	0.01781	80.563	0.000307334
77.437	0.000686691	80.172	0.000417949	78.078	0.000292268	78.625	0.000293425	77.469	0.000455152	77.89	0.000358048	78.078	0.000334426	80.516	0.000305675	77.859	0.000328439	78.61	0.01788	81.016	0.000341482
77.828	0.000487329	80.563	0.000393363	78.469	0.000292268	79.016	0.000240075	77.86	0.000199129	78.281	0.000358048	78.469	0.000367869	80.906	0.000271711	78.25	0.000459815	79	0.0177	81.422	0.000273186
78.219	0.000443027	80.953	0.000393363	78.906	0.000535825	79.407	0.000346776	78.25	0.000170682	78.672	0.000268536	78.859	0.000300984	81.297	0.000237747	78.641	0.000229907	79.391	0.01785	81.875	0.000102445
78.609	0.000398724	81.344	0.000295023	79.328	0.000292268	79.797	0.000453476	78.641	0.000455152	79.062	0.000298374	79.25	0.000267541	81.688	0.000271711	79.031	0.000197063	79.781	0.01773	82.266	0.000136593
79	0.000420875	81.734	0.000196682	79.719	0.000389691	80.188	0.000320101	79.032	0.000256023	79.453	0.000447561	79.641	0.000535082	82.078	0.000271711	79.422	0.000295595	80.172	0.018	82.657	6.82965e-05
79.391	0.000575935	82.125	0.000319608	80.141	0.000292268	80.578	0.00016005	79.422	0.000341364	79.843	0.000358048	80.031	0.000234098	82.469	6.79277e-05	79.813	0.000197063	80.563	0.01785	83.047	3.41482e-05
79.781	0.000376573	82.516	0.000147511	80.562	0.000219201	80.969	0.000426801	79.813	0.000199129	80.234	0.000328211	80.422	0.000167213	82.86	3.39638e-05	80.203	0.000229907	80.953	0.01762	83.438	0.000136593
80.172	0.000287967	82.906	9.83409e-05	80.953	0.000316624	81.36	0.000240075	80.204	0.000426705	80.625	0.000387886	80.813	0.000100328	83.25	3.39638e-05	80.594	0.000328439	81.344	0.01781	83.828	6.82965e-05
80.562	0.000177211	83.328	9.83409e-05	81.375	0.000316624	81.75	0.0001067	80.594	0.000312917	81.015	0.000208862	81.203	0.000367869	83.641	0.000135855	80.984	9.85317e-05	81.735	0.01777	84.219	6.82965e-05
80.953	0.000310119	83.734	4.91704e-05	81.781	0.000121778	82.141	5.33501e-05	80.985	0.000256023	81.406	0.000328211	81.594	0.000267541	84.031	0.000101892	81.375	0.000361283	82.125	0.01766	84.61	3.41482e-05
81.344	0.000265816	84.141	7.37556e-05	82.172	0.00034098	82.532	0.000293425	81.375	8.53411e-05	81.797	0.000119349	81.984	0.000100328	84.422	0.000101892	81.766	9.85317e-05	82.516	0.01758	85	0.000102445
81.734	0.000155059	84.531	4.91704e-05	82.594	9.74227e-05	82.922	8.00251e-05	81.766	0.000256023	82.218	0.000119349	82.375	0.000234098	84.813	0.000169819	82.156	0.000262751	82.906	0.01773	85.391	3.41482e-05
82.125	0.000199362	84.969	2.45852e-05	83.016	0.00017049	83.313	2.6675e-05	82.157	8.53411e-05	82.609	0.000298374	82.766	0.000133771	85.203	6.79277e-05	82.547	0.000131376	83.297	0.01758	85.782	0.000102445
82.516	0.000243665	85.359	0.000147511	83.437	7.3067e-05	83.703	0.0001067	82.547	5.6894e-05	83	5.96747e-05	83.156	0.000100328	85.594	3.39638e-05	82.938	9.85317e-05	83.688	0.01762	86.172	6.82965e-05
82.906	0.000110757	85.766	4.91704e-05	83.828	0.000194845	84.094	0.0001067	82.938	8.53411e-05	83.39	0.000179024	83.547	0.000200656	85.985	0.000203783	83.328	6.56878e-05	84.078	0.01758	86.563	0.000136593
83.297	0.000132908	86.156	0.000172096	84.25	0.000146134	84.485	0.0001067	83.329	5.6894e-05	83.781	2.98374e-05	83.938	0.000100328	86.375	6.79277e-05	83.719	0.000131376	84.469	0.01762	86.953	0
83.687	6.6454e-05	86.594	2.45852e-05	84.641	9.74227e-05	84.875	5.33501e-05	83.719	5.6894e-05	84.172	0.000149187	84.328	6.68853e-05	86.766	0.000135855	84.109	0.000131376	84.86	0.0177	87.344	0.000102445
84.078	0.000110757	86.984	2.45852e-05	85.062	4.87114e-05	85.266	2.6675e-05	84.11	5.6894e-05	84.562	8.95121e-05	84.719	6.68853e-05	87.156	0.000101892	84.5	0	85.25	0.01766	87.735	0
84.469	0.000110757	87.406	7.37556e-05	85.484	2.43557e-05	85.657	8.00251e-05	84.5	5.6894e-05	84.953	8.95121e-05	85.109	0.000100328	87.547	6.79277e-05	84.891	6.56878e-05	85.641	0.01766	88.125	0
84.875	2.21513e-05	87.813	9.83409e-05	85.875	9.74227e-05	86.047	0.000186725	84.891	8.53411e-05	85.343	0.000119349	85.5	0.000133771	87.938	3.39638e-05	85.281	9.85317e-05	86.031	0.01758
85.281	6.6454e-05	88.203	4.91704e-05	86.266	0.000121778	86.438	8.00251e-05	85.282	0	85.734	8.95121e-05	85.891	0.000100328	88.328	3.39638e-05	85.672	3.28439e-05	86.422	0.01758
85.687	0.000155059	88.594	7.37556e-05	86.656	7.3067e-05	86.828	2.6675e-05	85.672	0.000113788	86.125	2.98374e-05	86.281	0.000100328	88.719	0.000101892	86.063	3.28439e-05	86.813	0.01754
86.078	2.21513e-05	88.984	0	87.047	7.3067e-05	87.219	2.6675e-05	86.063	5.6894e-05	86.531	5.96747e-05	86.672	6.68853e-05	89.11	3.39638e-05	86.453	0.000131376	87.203	0.01754
86.469	8.86053e-05	89.375	0.000122926	87.437	0.000121778	87.61	8.00251e-05	86.454	2.8447e-05	86.922	5.96747e-05	87.063	0.000100328			86.844	6.56878e-05	87.594	0.01766
86.859	0.000110757			87.828	4.87114e-05	88	0	86.844	5.6894e-05	87.312	8.95121e-05	87.453	0.000133771			87.234	6.56878e-05	87.985	0.01766
87.25	6.6454e-05			88.219	0	88.391	5.33501e-05	87.235	0	87.703	0	87.844	0			87.625	6.56878e-05
87.641	0.000243665			88.609	2.43557e-05	88.782	2.6675e-05	87.625	8.53411e-05			88.234	6.68853e-05			88.016	0.000197063
88.031	4.43027e-05					89.172	0.0001067	88.016	5.6894e-05			88.625	0			88.406	3.28439e-05
88.422	8.86053e-05					89.563	8.00251e-05	88.407	2.8447e-05			89.016	0
88.812	8.86053e-05											89.406	0

## Sheet: Fig. 4a
a Angle-resolved fluorescence spectra recorded at nominal hot stage setpoints () ranging from 25 °C to 95 °C. The data qualitatively demonstrates the sensing principle: as the temperature increases, the secondary emission angle (, indicated by black arrows) shifts towards smaller angles.
Angle (°)	Fluorescence intensity (a.u.)	Angle (°)	Fluorescence intensity (a.u.)	Angle (°)	Fluorescence intensity (a.u.)	Angle (°)	Fluorescence intensity (a.u.)	Angle (°)	Fluorescence intensity (a.u.)	Angle (°)	Fluorescence intensity (a.u.)	Angle (°)	Fluorescence intensity (a.u.)	Angle (°)	Fluorescence intensity (a.u.)	Angle (°)	Fluorescence intensity (a.u.)	Angle (°)	Fluorescence intensity (a.u.)	Angle (°)	Fluorescence intensity (a.u.)	Angle (°)	Fluorescence intensity (a.u.)	Angle (°)	Fluorescence intensity (a.u.)	Angle (°)	Fluorescence intensity (a.u.)	Angle (°)	Fluorescence intensity (a.u.)
0.26	0.93234	0.622	0.93786	0.207	0.94906	0.57	0.87926	0.104	0.89663	0.693	0.88225	0.623	0.90797	0	1.01191	0.692	0.96034	0.052	1	0.052	1	0.104	1	0.011	1	0.068	1.00001	0.109	0.97002
0.78	0.92823	1.141	0.9104	0.726	0.92628	1.089	0.88779	0.623	0.88269	1.386	0.89761	1.142	0.90338	0.692	0.93572	1.383	0.97169	0.571	0.96949	0.104	1	0.623	0.8746	0.011	0.98132	0.137	0.99492	0.163	0.97164
1.299	0.93954	1.659	0.92919	1.244	0.93164	1.607	0.92188	1.142	0.89082	2.079	0.96075	1.661	0.92637	1.385	0.95	2.075	0.99152	1.09	0.96514	0.571	1	1.142	0.80957	0.06	0.98056	0.205	0.98983	0.218	0.97326
1.819	0.9629	2.178	0.96242	1.763	0.95442	2.126	0.96023	1.661	0.93612	2.772	1	2.179	0.95552	2.077	0.98095	2.767	1	1.609	0.94335	0.571	0.91186	1.661	0.73525	0.108	0.99402	0.273	0.97965	0.272	0.97488
2.339	0.98672	2.696	1	2.282	0.97185	2.644	1	2.179	0.98373	3.465	0.92663	2.698	1	2.77	1	3.459	0.91786	2.128	0.82569	0.623	0.89532	2.179	0.66092	0.108	0.97235	0.342	0.97074	0.327	0.97812
2.858	1.00001	3.215	0.98699	2.8	1	3.163	0.98438	2.698	1	4.158	0.84472	3.217	0.99539	3.462	0.97381	4.15	0.67423	2.646	0.65576	1.09	0.72179	2.698	0.60056	0.156	0.96412	0.41	0.96184	0.381	0.98217
3.378	0.99622	3.733	0.96821	3.319	0.98794	3.682	0.96734	3.217	0.95586	4.852	0.75427	3.736	0.95245	4.154	0.90001	4.842	0.54108	3.165	0.54247	1.142	0.70528	3.217	0.54482	0.204	0.9559	0.478	0.95293	0.435	0.98623
3.898	0.96944	4.252	0.9263	3.837	0.95041	4.2	0.93182	3.736	0.90941	5.545	0.63822	4.255	0.88651	4.847	0.7	5.534	0.48725	3.684	0.49891	1.609	0.59785	3.736	0.48907	0.252	0.94693	0.547	0.94403	0.49	0.98947
4.417	0.91292	4.77	0.8815	4.356	0.91018	4.719	0.88779	4.255	0.8583	6.238	0.4983	4.774	0.77454	5.539	0.57143	6.225	0.45326	4.203	0.46623	1.661	0.58684	4.255	0.438	0.301	0.9387	0.615	0.93639	0.544	0.99352
4.937	0.82615	5.289	0.83236	4.874	0.80831	5.237	0.83807	4.774	0.8014	6.931	0.41639	5.293	0.60429	6.232	0.54047	6.917	0.42494	4.722	0.43791	2.128	0.55377	4.774	0.41013	0.349	0.92973	0.683	0.92749	0.599	0.99757
5.457	0.7223	5.807	0.76734	5.393	0.69437	5.756	0.77699	5.293	0.73752	7.624	0.3703	5.812	0.50153	6.924	0.49285	7.609	0.40793	5.241	0.41394	2.179	0.54828	5.293	0.38226	0.397	0.92151	0.752	0.91985	0.653	1
5.976	0.62371	6.326	0.71388	5.911	0.62734	6.274	0.66194	5.812	0.65854	8.317	0.33448	6.331	0.44325	7.616	0.44762	8.3	0.3796	5.76	0.3878	2.646	0.50971	5.812	0.37763	0.445	0.91329	0.82	0.91349	0.707	0.99757
6.496	0.54776	6.844	0.68353	6.43	0.5925	6.793	0.59375	6.331	0.56098	9.01	0.31399	6.85	0.40338	8.309	0.40239	8.992	0.34562	6.279	0.37036	2.698	0.50694	6.331	0.38226	0.493	0.90581	0.888	0.90586	0.762	0.99352
7.016	0.49735	7.363	0.65462	6.948	0.56434	7.311	0.55966	6.85	0.48548	9.703	0.30205	7.368	0.3773	9.001	0.37144	9.684	0.30878	6.798	0.34857	3.165	0.47115	6.85	0.39621	0.541	0.89759	0.957	0.89822	0.816	0.99028
7.535	0.46475	7.882	0.62284	7.467	0.54289	7.83	0.53977	7.368	0.44134	10.396	0.29864	7.887	0.35736	9.693	0.34286	10.376	0.27762	7.317	0.31808	3.217	0.46563	7.368	0.39621	0.59	0.88937	1.025	0.89186	0.871	0.98623
8.055	0.44167	8.4	0.58526	7.985	0.51876	8.348	0.50852	7.887	0.40185	11.089	0.29693	8.406	0.34662	10.386	0.30952	11.067	0.25779	7.835	0.28977	3.684	0.42984	7.887	0.37297	0.638	0.88114	1.093	0.88423	0.925	0.98298
8.575	0.42412	8.919	0.55925	8.504	0.48794	8.867	0.46875	8.406	0.36701	11.782	0.29351	8.925	0.33895	11.078	0.28333	11.759	0.24647	8.354	0.26797	3.736	0.42706	8.406	0.32651	0.686	0.87292	1.161	0.87787	0.979	0.97893
9.094	0.41035	9.437	0.53757	9.022	0.45711	9.385	0.42898	8.925	0.33914	12.475	0.28668	9.444	0.33436	11.771	0.26191	12.451	0.24647	8.873	0.2549	4.203	0.39677	8.925	0.28006	0.734	0.86544	1.23	0.87023	1.034	0.97569
9.614	0.39828	9.956	0.51735	9.541	0.43163	9.904	0.39489	9.444	0.3194	13.168	0.27303	9.963	0.33436	12.463	0.25	13.142	0.25495	9.392	0.24183	4.255	0.39402	9.444	0.24294	0.782	0.85721	1.298	0.86387	1.088	0.97164
10.134	0.38643	10.474	0.49855	10.059	0.40617	10.422	0.37215	9.963	0.30197	13.861	0.25768	10.482	0.32822	13.155	0.24761	13.834	0.26346	9.911	0.23746	4.722	0.36647	9.963	0.22899	0.831	0.84974	1.366	0.85878	1.143	0.9684
10.653	0.37523	10.993	0.47688	10.578	0.38204	10.941	0.35085	10.482	0.28804	14.555	0.2389	11.001	0.31749	13.848	0.25	14.526	0.25779	10.43	0.23966	4.774	0.36372	10.482	0.22436	0.879	0.84227	1.435	0.85369	1.197	0.96435
11.173	0.36599	11.511	0.45232	11.096	0.37132	11.459	0.33239	11.001	0.27875	15.248	0.22014	11.52	0.30368	14.54	0.25714	15.217	0.22946	10.949	0.24401	5.241	0.33343	11.001	0.22436	0.927	0.8348	1.503	0.84988	1.252	0.9611
11.693	0.35869	12.03	0.42629	11.615	0.36059	11.978	0.31534	11.52	0.27526	15.941	0.20308	12.039	0.28374	15.232	0.25952	15.909	0.1983	11.468	0.25053	5.293	0.33068	11.52	0.21041	0.975	0.82732	1.571	0.84733	1.306	0.95705
12.212	0.35167	12.548	0.40173	12.133	0.34986	12.496	0.30113	12.039	0.27294	16.634	0.18772	12.558	0.26687	15.925	0.25	16.601	0.17563	11.987	0.25273	5.76	0.30036	12.039	0.17324	1.023	0.81984	1.64	0.84606	1.36	0.95381
12.732	0.34326	13.067	0.37716	12.652	0.34182	13.015	0.29119	12.558	0.27178	17.327	0.17918	13.076	0.24847	16.617	0.22143	17.293	0.16146	12.506	0.23746	5.812	0.29761	12.558	0.13608	1.071	0.81237	1.708	0.84733	1.415	0.94976
13.252	0.33307	13.585	0.35838	13.17	0.33378	13.533	0.28551	13.076	0.27294	18.02	0.17747	13.595	0.23313	17.31	0.19524	17.984	0.1558	13.025	0.21569	6.279	0.27284	13.076	0.1175	1.12	0.80564	1.776	0.84733	1.469	0.94652
13.771	0.32173	14.104	0.34104	13.689	0.32707	14.052	0.28267	13.595	0.27294	18.713	0.17918	14.114	0.22086	18.002	0.1738	18.676	0.1558	13.543	0.1939	6.331	0.27284	13.595	0.11288	1.168	0.79891	1.845	0.84733	1.524	0.94247
14.291	0.30994	14.622	0.32659	14.207	0.32171	14.57	0.28124	14.114	0.2741	19.406	0.1826	14.633	0.21012	18.694	0.1619	19.368	0.15298	14.062	0.17429	6.798	0.25905	14.114	0.12217	1.216	0.79144	1.913	0.84733	1.578	0.93922
14.811	0.29799	15.141	0.31503	14.726	0.31635	15.089	0.28124	14.633	0.27061	20.099	0.1843	15.152	0.20245	19.387	0.15952	20.059	0.12749	14.581	0.15904	6.85	0.2563	14.633	0.12217	1.264	0.7847	1.981	0.84733	1.632	0.93517
15.33	0.28599	15.659	0.30202	15.244	0.30831	15.607	0.28409	15.152	0.26713	20.792	0.17918	15.671	0.19938	20.079	0.15952	20.751	0.10766	15.1	0.15469	7.317	0.24803	15.152	0.0943	1.312	0.77798	2.05	0.84606	1.687	0.93193
15.85	0.27411	16.178	0.29047	15.763	0.29491	16.126	0.28551	15.671	0.25901	21.485	0.16382	16.19	0.19785	20.772	0.15715	21.443	0.10199	15.619	0.1525	7.368	0.24529	15.671	0.08038	1.361	0.77126	2.118	0.84479	1.741	0.92788
16.37	0.26257	16.696	0.28324	16.282	0.28686	16.644	0.28551	16.19	0.24506	22.178	0.14334	16.709	0.20092	21.464	0.1381	22.134	0.09915	16.138	0.1525	7.835	0.24803	16.19	0.06643	1.409	0.76452	2.186	0.84352	1.796	0.92464
16.889	0.25146	17.215	0.27745	16.8	0.28017	17.163	0.28694	16.709	0.23112	22.871	0.12969	17.228	0.20552	22.156	0.11429	22.826	0.10199	16.657	0.15032	7.887	0.24803	16.709	0.05251	1.457	0.75705	2.255	0.84224	1.85	0.92059
17.409	0.24077	17.733	0.27457	17.319	0.27479	17.682	0.28124	17.228	0.21603	23.564	0.11604	17.747	0.20859	22.849	0.09762	23.518	0.09349	17.176	0.13507	8.354	0.25078	17.228	0.04785	1.505	0.74957	2.323	0.84097	1.905	0.91653
17.929	0.23067	18.252	0.27457	17.837	0.27212	18.2	0.27273	17.747	0.20093	24.257	0.10921	18.265	0.20705	23.541	0.09285	24.21	0.08498	17.695	0.11546	8.406	0.25078	17.747	0.05251	1.553	0.74285	2.391	0.83843	1.959	0.91329
18.448	0.22173	18.77	0.27313	18.356	0.2681	18.719	0.25852	18.265	0.19047	24.951	0.10581	18.784	0.19785	24.233	0.09285	24.901	0.07366	18.214	0.10239	8.873	0.25905	18.265	0.05251	1.602	0.73537	2.459	0.83715	2.013	0.90924
18.968	0.21447	19.289	0.27457	18.874	0.26274	19.237	0.24432	18.784	0.18003	25.644	0.1075	19.303	0.18404	24.926	0.10239	25.593	0.068	18.732	0.09804	8.925	0.25905	18.784	0.04785	1.65	0.72789	2.528	0.83461	2.068	0.906
19.488	0.20891	19.807	0.27745	19.393	0.25201	19.756	0.22869	19.303	0.17305	26.337	0.10921	19.822	0.16717	25.618	0.09048	26.285	0.05949	19.251	0.09586	9.392	0.25905	19.303	0.04785	1.698	0.72116	2.596	0.83334	2.122	0.90195
20.007	0.20466	20.326	0.2789	19.911	0.24263	20.274	0.21592	19.822	0.17073	27.03	0.09898	20.341	0.15185	26.311	0.07857	26.976	0.06233	19.77	0.09804	9.444	0.25905	19.822	0.03856	1.746	0.71369	2.664	0.83079	2.177	0.89871
20.527	0.20158	20.844	0.28034	20.43	0.23056	20.793	0.20454	20.341	0.16841	27.723	0.08533	20.86	0.13957	27.003	0.06904	27.668	0.06233	20.289	0.10239	9.911	0.24529	20.341	0.03393	1.794	0.70696	2.733	0.82825	2.231	0.89465
21.047	0.20011	21.363	0.28034	20.948	0.21582	21.311	0.19603	20.86	0.17073	28.416	0.08362	21.379	0.13037	27.695	0.0619	28.36	0.06233	20.808	0.08932	9.963	0.24529	20.86	0.03856	1.842	0.70023	2.801	0.8257	2.285	0.8906
21.566	0.20055	21.882	0.27457	21.467	0.20241	21.83	0.19318	21.379	0.17305	29.109	0.0802	21.898	0.1227	28.388	0.05476	29.051	0.05949	21.327	0.08279	10.43	0.21774	21.379	0.03393	1.891	0.69351	2.869	0.82316	2.34	0.88736
22.086	0.20241	22.4	0.2659	21.985	0.19035	22.348	0.19035	21.898	0.17538	29.802	0.06655	22.417	0.11963	29.08	0.05476	29.743	0.05383	21.846	0.07407	10.482	0.21499	21.898	0.03393	1.939	0.68678	2.938	0.81934	2.394	0.88331
22.606	0.20455	22.919	0.25577	22.504	0.17963	22.867	0.19176	22.417	0.17654	30.495	0.06314	22.936	0.12116	29.773	0.05714	30.435	0.05383	22.365	0.06972	10.949	0.18744	22.417	0.03393	1.987	0.6808	3.006	0.8168	2.449	0.88007
23.126	0.20612	23.437	0.24422	23.022	0.17158	23.385	0.19603	22.936	0.17305	31.188	0.06314	23.454	0.12423	30.465	0.05476	31.127	0.05383	22.884	0.06318	11.001	0.18469	22.936	0.02927	2.035	0.67407	3.074	0.81425	2.503	0.87602
23.645	0.20716	23.956	0.23266	23.541	0.16622	23.904	0.19886	23.454	0.16144	31.881	0.05972	23.973	0.1227	31.157	0.05476	31.818	0.05383	23.403	0.05883	11.468	0.16264	23.454	0.02927	2.083	0.66734	3.143	0.81044	2.557	0.87196
24.165	0.20807	24.474	0.21821	24.059	0.1622	24.422	0.20171	23.973	0.14751	32.574	0.05461	24.492	0.11503	31.85	0.05239	32.51	0.05383	23.921	0.061	11.52	0.16264	23.973	0.02927	2.132	0.66061	3.211	0.80662	2.612	0.86872
24.685	0.20875	24.993	0.20664	24.578	0.15951	24.941	0.20029	24.492	0.13356	33.267	0.04949	25.011	0.10123	32.542	0.04762	33.202	0.05383	24.44	0.061	11.987	0.15162	24.492	0.02464	2.18	0.65389	3.279	0.8028	2.666	0.86467
25.204	0.20829	25.511	0.19653	25.096	0.15818	25.459	0.1946	25.011	0.12195	33.96	0.04607	25.53	0.09048	33.234	0.04523	33.893	0.05099	24.959	0.061	12.039	0.15162	25.011	0.02464	2.228	0.64791	3.348	0.79771	2.721	0.86143
25.724	0.20554	26.03	0.1893	25.615	0.15951	25.978	0.17897	25.53	0.11266	34.654	0.04266	26.049	0.08742	33.927	0.04762	34.585	0.04817	25.478	0.061	12.506	0.14613	25.53	0.02464	2.276	0.64117	3.416	0.7939	2.775	0.85738
26.244	0.19988	26.548	0.18497	26.133	0.16086	26.496	0.16478	26.049	0.10569	35.347	0.03755	26.568	0.08895	34.619	0.04523	35.277	0.05099	25.997	0.05883	12.558	0.14613	26.049	0.02464	2.324	0.63519	3.484	0.78754	2.83	0.85332
26.763	0.19154	27.067	0.18063	26.652	0.16354	27.015	0.15057	26.568	0.10104	36.04	0.03925	27.087	0.07822	35.312	0.04762	35.968	0.04817	26.516	0.05446	13.025	0.14613	26.568	0.01997	2.373	0.62996	3.553	0.7799	2.884	0.85008
27.283	0.1814	27.585	0.18063	27.17	0.16756	27.533	0.13778	27.087	0.09872	36.733	0.03925	27.606	0.07516	36.004	0.04762	36.66	0.04817	27.035	0.05228	13.076	0.14613	27.087	0.01997	2.421	0.62473	3.621	0.77354	2.938	0.84603
27.803	0.17068	28.104	0.18063	27.689	0.1689	28.052	0.12784	27.606	0.09988	37.426	0.03925	28.125	0.07669	36.696	0.04286	37.352	0.04817	27.554	0.05228	13.543	0.14613	27.606	0.02464	2.469	0.62024	3.689	0.76591	2.993	0.84198
28.322	0.16063	28.622	0.18353	28.207	0.16487	28.57	0.12216	28.125	0.10221	38.119	0.03925	28.643	0.07516	37.389	0.04286	38.044	0.04532	28.073	0.05446	13.595	0.14613	28.125	0.02464	2.517	0.61501	3.758	0.75827	3.047	0.83874
28.842	0.15218	29.141	0.18642	28.726	0.15818	29.089	0.11932	28.643	0.10221	38.812	0.03755	29.162	0.07055	38.081	0.04523	38.735	0.0425	28.592	0.05228	14.062	0.12959	28.643	0.01997	2.565	0.61128	3.826	0.75064	3.102	0.83469
29.362	0.1458	29.659	0.18786	29.244	0.15013	29.607	0.11932	29.162	0.09524	39.505	0.03584	29.681	0.06596	38.774	0.04048	39.427	0.04532	29.111	0.05228	14.114	0.12959	29.162	0.01535	2.613	0.60679	3.894	0.74428	3.156	0.83144
29.881	0.14166	30.178	0.18497	29.763	0.13807	30.126	0.12216	29.681	0.08594	40.198	0.03242	30.2	0.06135	39.466	0.04048	40.119	0.04817	29.629	0.05228	14.581	0.10757	29.681	0.01535	2.662	0.60305	3.962	0.73665	3.21	0.82739
30.401	0.13991	30.696	0.17341	30.282	0.12735	30.644	0.12357	30.2	0.08247	40.891	0.03242	30.719	0.05675	40.158	0.04286	40.81	0.04532	30.148	0.05011	14.633	0.10482	30.2	0.01068	2.71	0.59932	4.031	0.73028	3.265	0.82334
30.921	0.1404	31.215	0.16041	30.8	0.11662	31.163	0.11789	30.719	0.08826	41.584	0.03413	31.238	0.05368	40.851	0.03809	41.502	0.0425	30.667	0.04793	15.1	0.08828	30.719	0.01535	2.758	0.59633	4.099	0.72265	3.319	0.8201
31.44	0.14207	31.733	0.14451	31.319	0.10992	31.682	0.10653	31.238	0.07666	42.277	0.03242	31.757	0.04908	41.543	0.03809	42.194	0.03966	31.186	0.05011	15.619	0.08002	31.238	0.01068	2.806	0.59334	4.167	0.71629	3.374	0.81605
31.96	0.14294	32.252	0.13294	31.837	0.10322	32.2	0.09517	31.757	0.0662	42.97	0.03242	32.276	0.04601	42.235	0.03809	42.885	0.03966	31.705	0.05011	16.138	0.07727	31.757	0.01535	2.854	0.59035	4.236	0.70866	3.428	0.812
32.48	0.14102	32.77	0.12283	32.356	0.0992	32.719	0.08949	32.276	0.05923	43.663	0.03242	32.795	0.04448	42.928	0.04048	43.577	0.03966	32.224	0.04793	16.657	0.08276	32.276	0.01068	2.903	0.58736	4.304	0.70229	3.483	0.80875
32.999	0.13544	33.289	0.11416	32.874	0.09651	33.237	0.09233	32.795	0.05807	44.356	0.03242	33.314	0.04755	43.62	0.04286	44.269	0.03966	32.743	0.04576	17.176	0.08276	32.795	0.01068	2.951	0.58511	4.372	0.69466	3.537	0.8047
33.519	0.12682	33.807	0.10838	33.393	0.09518	33.756	0.08949	33.314	0.05807	45.05	0.03072	33.833	0.04755	44.313	0.03809	44.961	0.03966	33.262	0.04793	17.695	0.06626	33.314	0.01068	2.999	0.58361	4.441	0.68703	3.591	0.80065
34.039	0.11667	34.326	0.10405	33.911	0.09518	34.274	0.07955	33.833	0.05575	45.743	0.02901	34.351	0.04755	45.005	0.03572	45.652	0.03966	33.781	0.04576	18.214	0.05799	33.833	0.01068	3.047	0.58137	4.509	0.68067	3.646	0.79741
34.558	0.10662	34.844	0.09971	34.43	0.09785	34.793	0.07387	34.351	0.05458	46.436	0.03072	34.87	0.04755	45.697	0.03333	46.344	0.03966	34.3	0.04358	18.732	0.04972	34.351	0.01068	3.095	0.57988	4.577	0.67303	3.7	0.79336
35.078	0.09785	35.363	0.09826	34.948	0.09785	35.311	0.07529	34.87	0.05111	47.129	0.02901	35.389	0.04601	46.39	0.03333	47.036	0.03966	34.818	0.04358	19.251	0.04145	34.87	0.01068	3.143	0.57763	4.646	0.66667	3.755	0.78931
35.598	0.0908	35.882	0.10261	35.467	0.09249	35.83	0.0767	35.389	0.04878	47.822	0.0273	35.908	0.04448	47.082	0.03333	47.727	0.03966	35.337	0.04358	19.77	0.03596	35.389	0.01068	3.192	0.57689	4.714	0.66031	3.809	0.78525
36.117	0.08538	36.4	0.10838	35.985	0.08579	36.348	0.07244	35.908	0.04646	48.515	0.0273	36.427	0.04141	47.775	0.03333	48.419	0.03966	35.856	0.04576	20.289	0.03596	35.908	0.01535	3.24	0.57539	4.782	0.65522	3.863	0.78201
36.637	0.08164	36.919	0.11272	36.504	0.07641	36.867	0.06676	36.427	0.0453	49.208	0.0273	36.946	0.03988	48.467	0.03333	49.111	0.03966	36.375	0.04793	20.808	0.03596	36.427	0.01068	3.288	0.57464	4.851	0.65013	3.918	0.77796
37.157	0.08006	37.437	0.10982	37.022	0.06702	37.385	0.06393	36.946	0.04298	49.901	0.0273	37.465	0.03834	49.159	0.03333	49.802	0.03966	36.894	0.04576	21.327	0.03596	36.946	0.01068	3.336	0.5739	4.919	0.64504	3.972	0.77391
37.676	0.08072	37.956	0.10549	37.541	0.06434	37.904	0.06108	37.465	0.03949	50.594	0.02559	37.984	0.03988	49.852	0.03333	50.494	0.03966	37.413	0.04358	21.846	0.03596	37.465	0.01535	3.384	0.57315	4.987	0.63995	4.027	0.77067
38.196	0.0823	38.474	0.09826	38.059	0.06434	38.422	0.05682	37.984	0.03717	51.287	0.02559	38.503	0.03988	50.544	0.03333	51.186	0.03966	37.932	0.04139	22.365	0.03319	37.984	0.01068	3.433	0.5724	5.056	0.63486	4.081	0.76661
38.716	0.08257	38.993	0.09104	38.578	0.063	38.941	0.05398	38.503	0.03717	51.98	0.0273	39.022	0.03988	51.236	0.03333	51.878	0.03966	38.451	0.04139	22.884	0.02769	38.503	0.01068	3.481	0.5724	5.124	0.62977	4.135	0.76256
39.235	0.08044	39.511	0.08093	39.096	0.05764	39.459	0.04972	39.022	0.03833	52.673	0.02901	39.54	0.03988	51.929	0.03333	52.569	0.03966	38.97	0.04139	23.403	0.02492	39.022	0.01068	3.529	0.5724	5.192	0.62469	4.19	0.75851
39.755	0.0769	40.03	0.06937	39.615	0.05764	39.978	0.0483	39.54	0.03949	53.366	0.0273	40.059	0.03988	52.621	0.03333	53.261	0.03966	39.489	0.04139	23.921	0.02769	39.54	0.01068	3.577	0.5724	5.261	0.6196	4.244	0.75527
40.275	0.07342	40.548	0.06359	40.133	0.05898	40.496	0.04687	40.059	0.03949	54.059	0.0239	40.578	0.03988	53.314	0.03333	53.953	0.03966	40.007	0.04139	24.44	0.02769	40.059	0.01068	3.625	0.5724	5.329	0.61578	4.299	0.75122
40.794	0.06987	41.067	0.06214	40.652	0.05898	41.015	0.0483	40.578	0.03833	54.753	0.02219	41.097	0.03834	54.006	0.03333	54.644	0.03966	40.526	0.04139	24.959	0.02769	40.578	0.01068	3.674	0.5724	5.397	0.61069	4.353	0.74717
41.314	0.06489	41.585	0.06069	41.17	0.05495	41.533	0.0483	41.097	0.03833	55.446	0.02219	41.616	0.03681	54.698	0.03333	55.336	0.03966	41.045	0.04139	25.478	0.02769	41.097	0.01068	3.722	0.5724	5.465	0.6056	4.408	0.74392
41.834	0.05839	42.104	0.05924	41.689	0.05094	42.052	0.0483	41.616	0.03717	56.139	0.02219	42.135	0.03681	55.391	0.03333	56.028	0.03966	41.564	0.04139	25.997	0.02492	41.616	0.01068	3.77	0.57315	5.534	0.60051	4.462	0.73987
42.353	0.05248	42.622	0.05924	42.207	0.04959	42.57	0.04687	42.135	0.03601	56.832	0.02219	42.654	0.03681	56.083	0.03333	56.719	0.03966	42.083	0.04139	26.516	0.02217	42.135	0.01068	3.818	0.57315	5.602	0.59542	4.516	0.73582
42.873	0.04943	43.141	0.05924	42.726	0.04558	43.089	0.04687	42.654	0.03368	57.525	0.02219	43.173	0.03681	56.776	0.03333	57.411	0.03966	42.602	0.04139	27.035	0.02492	42.654	0.01068	3.866	0.5739	5.67	0.59161	4.571	0.73177
43.393	0.0492	43.659	0.0578	43.244	0.0429	43.607	0.0483	43.173	0.03252	58.218	0.02219	43.692	0.03527	57.468	0.03333	58.103	0.03966	43.121	0.04139	27.554	0.02217	43.173	0.01068	3.914	0.5739	5.739	0.58652	4.625	0.72853
43.912	0.04959	44.178	0.05492	43.763	0.04021	44.126	0.04546	43.692	0.03252	58.911	0.02219	44.211	0.03374	58.16	0.03333	58.795	0.03966	43.64	0.04139	28.073	0.02217	43.692	0.01068	3.963	0.5739	5.807	0.58143	4.68	0.72448
44.432	0.04863	44.696	0.05347	44.282	0.03754	44.644	0.04404	44.211	0.03252	59.604	0.02219	44.729	0.03374	58.853	0.03333	59.486	0.03966	44.159	0.04139	28.592	0.01942	44.211	0.01068	4.011	0.5739	5.875	0.57634	4.734	0.72042
44.952	0.04632	45.215	0.05202	44.8	0.03485	45.163	0.04261	44.729	0.03252	60.297	0.02219	45.248	0.03527	59.545	0.03333	60.178	0.03966	44.678	0.04139	29.111	0.02217	44.729	0.01068	4.059	0.5739	5.944	0.57125	4.788	0.71637
45.471	0.04389	45.733	0.05202	45.319	0.03218	45.682	0.04119	45.248	0.03252	60.99	0.02219	45.767	0.03374	60.237	0.03333	60.87	0.03966	45.196	0.04139	29.629	0.01942	45.248	0.01068	4.107	0.5739	6.012	0.56616	4.843	0.71313
45.991	0.04214	46.252	0.05058	45.837	0.03218	46.2	0.04261	45.767	0.03252	61.683	0.02219	46.286	0.03374	60.93	0.03333	61.561	0.03966	45.715	0.04139	30.148	0.01668	45.767	0.01068	4.155	0.57315	6.08	0.56107	4.897	0.70908
46.511	0.04076	46.77	0.04769	46.356	0.03218	46.719	0.04119	46.286	0.03252	62.376	0.02219	46.805	0.03221	61.622	0.03333	62.253	0.03966	46.234	0.04139	30.667	0.01668	46.286	0.01068	4.204	0.57315	6.149	0.55598	4.952	0.70503
47.03	0.03903	47.289	0.0448	46.874	0.03485	47.237	0.04119	46.805	0.03252	63.069	0.02219	47.324	0.03221	62.315	0.03333	62.945	0.03966	46.753	0.04139	31.186	0.01942	46.805	0.01068	4.252	0.5724	6.217	0.55089	5.006	0.70097
47.55	0.0369	47.807	0.04335	47.393	0.03485	47.756	0.04119	47.324	0.03136	63.762	0.02219	47.843	0.03374	63.007	0.03333	63.636	0.03966	47.272	0.04139	31.705	0.02217	47.324	0.01068	4.3	0.57165	6.285	0.54708	5.061	0.69773
48.07	0.03508	48.326	0.04335	47.911	0.03351	48.274	0.04119	47.843	0.0302	64.456	0.02219	48.362	0.03527	63.699	0.03333	64.328	0.03966	47.791	0.04139	32.224	0.01668	47.843	0.01068	4.348	0.57165	6.354	0.54199	5.115	0.69368
48.59	0.03432	48.844	0.0448	48.43	0.03218	48.793	0.04119	48.362	0.02903	65.149	0.02219	48.881	0.03527	64.392	0.03333	65.02	0.03682	48.31	0.04139	32.743	0.01668	48.362	0.01068	4.396	0.57091	6.422	0.5369	5.169	0.68963
49.109	0.03462	49.363	0.04625	48.948	0.03218	49.311	0.04119	48.881	0.0302	65.842	0.02219	49.4	0.03374	65.084	0.03333	65.712	0.03682	48.829	0.04139	33.262	0.0139	48.881	0.01068	4.444	0.57016	6.49	0.53181	5.224	0.68558
49.629	0.03526	49.882	0.04625	49.467	0.03218	49.83	0.03836	49.4	0.0302	66.535	0.02219	49.919	0.03068	65.777	0.03333	66.403	0.03682	49.348	0.04139	33.781	0.0139	49.4	0.01068	4.493	0.56941	6.559	0.52672	5.278	0.68153
50.149	0.0356	50.4	0.0448	49.985	0.03083	50.348	0.03693	49.919	0.02903	67.228	0.02219	50.437	0.02914	66.469	0.03333	67.095	0.03682	49.867	0.03921	34.3	0.0139	49.919	0.01068	4.541	0.56792	6.627	0.52163	5.333	0.67828
50.668	0.03559	50.919	0.0448	50.504	0.02815	50.867	0.03693	50.437	0.02787	67.561	0.02219	50.956	0.02914	67.161	0.03333	67.787	0.03682	50.386	0.03921	34.818	0.0139	50.437	0.01068	4.589	0.56717	6.695	0.51654	5.387	0.67423
51.188	0.03553	51.437	0.0448	51.022	0.02681	51.385	0.03836	50.956	0.02671	68.08	0.02219	51.475	0.02914	67.854	0.03095	68.478	0.03682	50.904	0.03921	35.337	0.0139	50.956	0.01068	4.637	0.56642	6.764	0.51145	5.441	0.67018
51.708	0.03536	51.956	0.04335	51.541	0.02681	51.904	0.03836	51.475	0.02671	68.599	0.02219	51.994	0.02914	68.546	0.03095	69.17	0.03682	51.423	0.03921	35.856	0.0139	51.475	0.01068	4.685	0.56493	6.832	0.50636	5.496	0.66613
52.227	0.03472	52.474	0.04191	52.059	0.02815	52.422	0.03693	51.994	0.02671	69.118	0.02219	52.513	0.02914	69.238	0.03095	69.862	0.03682	51.942	0.03921	36.375	0.01116	51.994	0.01068	4.734	0.56417	6.9	0.5	5.55	0.66208
52.747	0.03351	52.993	0.04046	52.578	0.02815	52.941	0.03693	52.513	0.02671	69.637	0.02219	53.032	0.02914	--	--	--	--	52.461	0.03921	36.894	0.0139	52.513	0.01068	4.782	0.56268	6.968	0.49491	5.605	0.65883
53.267	0.03221	53.511	0.03902	53.096	0.02815	53.459	0.03693	53.032	0.02671	--	--	53.551	0.02914	--	--	--	--	52.98	0.03921	37.413	0.0139	53.032	0.01068	4.83	0.56118	7.037	0.48982	5.659	0.65478
53.786	0.03144	54.03	0.03758	53.615	0.02681	53.978	0.03693	53.551	0.02671	--	--	54.07	0.02914	--	--	--	--	53.499	0.03921	37.932	0.0139	53.551	0.01068	4.878	0.55969	7.105	0.48474	5.713	0.65073
54.306	0.03126	54.548	0.03758	54.133	0.02681	54.496	0.03693	54.07	0.02555	--	--	54.589	0.02914	--	--	--	--	54.018	0.03921	38.451	0.0139	54.07	0.01068	4.926	0.55819	7.173	0.47965	5.768	0.64668
54.826	0.03126	55.067	0.03902	54.652	0.02815	55.015	0.03551	54.589	0.02555	--	--	55.108	0.02914	--	--	--	--	54.537	0.03921	38.97	0.0139	54.589	0.01068	4.975	0.55596	7.242	0.47456	5.822	0.64263
55.345	0.03102	55.585	0.03902	55.17	0.02815	55.533	0.03409	55.108	0.02671	--	--	55.626	0.02914	--	--	--	--	55.056	0.03921	39.489	0.0139	55.108	0.01068	5.023	0.55371	7.31	0.46947	5.877	0.63858
55.865	0.03062	56.104	0.03902	55.689	0.02681	56.052	0.03409	55.626	0.02903	--	--	56.145	0.02914	--	--	--	--	55.575	0.03921	40.007	0.0139	55.626	0.01068	5.071	0.55072	7.378	0.46438	5.931	0.63533
56.385	0.03036	56.622	0.03758	56.207	0.02547	56.57	0.03409	56.145	0.02903	--	--	56.664	0.02914	--	--	--	--	56.093	0.03921	40.526	0.0139	56.145	0.01068	5.119	0.54773	7.447	0.45929	5.986	0.63128
56.904	0.03031	57.141	0.03758	56.726	0.02413	57.089	0.03266	56.664	0.02671	--	--	57.183	0.02914	--	--	--	--	56.612	0.03921	41.045	0.0139	56.664	0.01068	5.167	0.54474	7.515	0.4542	6.04	0.62723
57.424	0.03014	57.659	0.03902	57.244	0.02413	57.607	0.03266	57.183	0.02439	--	--	57.702	0.02914	--	--	--	--	57.131	0.03921	41.564	0.0139	57.183	0.01068	5.215	0.54176	7.583	0.45038	6.094	0.62318
57.944	0.02957	58.178	0.03902	57.763	0.02547	58.126	0.03125	57.702	0.02323	--	--	58.221	0.02914	--	--	--	--	57.65	0.03921	42.083	0.0139	57.702	0.01068	5.264	0.53877	7.652	0.44529	6.149	0.61913
58.463	0.02882	58.696	0.03758	58.282	0.02547	58.644	0.03125	58.221	0.02323	--	--	58.74	0.02914	--	--	--	--	58.169	0.03921	42.602	0.0139	58.221	0.01068	5.312	0.53578	7.72	0.44148	6.203	0.61507
58.983	0.02833	59.215	0.03612	58.8	0.02413	59.163	0.03266	58.74	0.02206	--	--	59.259	0.02914	--	--	--	--	58.688	0.03921	43.121	0.0139	58.74	0.01068	5.36	0.53279	7.788	0.43639	6.258	0.61183
59.503	0.02818	59.733	0.03612	59.319	0.02279	59.682	0.03266	59.259	0.02206	--	--	59.778	0.02914	--	--	--	--	59.207	0.03921	43.64	0.0139	59.259	0.01068	5.408	0.5298	7.857	0.43257	6.312	0.60778
60.022	0.02795	60.252	0.03468	59.837	0.02279	60.2	0.03266	59.778	0.02206	--	--	60.297	0.02914	--	--	--	--	59.726	0.03921	44.159	0.0139	59.778	0.01068	5.456	0.52755	7.925	0.42748	6.366	0.60373
60.542	0.02738	60.77	0.03612	60.356	0.02279	60.719	0.03125	60.297	0.02206	--	--	60.815	0.02914	--	--	--	--	60.245	0.03921	44.678	0.0139	60.297	0.01068	5.505	0.52456	7.993	0.42367	6.421	0.59968
61.062	0.02677	61.289	0.03468	60.874	0.02279	61.237	0.03125	60.815	0.02206	--	--	61.334	0.02914	--	--	--	--	60.764	0.03921	45.196	0.0139	60.815	0.01068	5.553	0.52232	8.062	0.41985	6.475	0.59563
61.581	0.02658	61.807	0.03468	61.393	0.02279	61.756	0.03266	61.334	0.02206	--	--	61.853	0.02914	--	--	--	--	61.282	0.03921	45.715	0.0139	61.334	0.01068	5.601	0.51858	8.13	0.41603	6.53	0.59157
62.101	0.02673	62.326	0.03324	61.911	0.02279	62.274	0.03409	61.853	0.02206	--	--	62.372	0.02914	--	--	--	--	61.801	0.03921	46.234	0.0139	61.853	0.01068	5.649	0.51559	8.198	0.41094	6.584	0.58752
62.621	0.02679	62.844	0.03179	62.43	0.02144	62.793	0.03409	62.372	0.02206	--	--	62.891	0.02914	--	--	--	--	62.32	0.03921	46.753	0.0139	62.372	0.01068	5.697	0.51185	8.266	0.40713	6.639	0.58428
63.14	0.02658	63.363	0.03179	62.948	0.0201	63.311	0.03125	62.891	0.02206	--	--	63.41	0.02914	--	--	--	--	62.839	0.03921	47.272	0.0139	62.891	0.01068	5.746	0.50811	8.335	0.40331	6.693	0.58023
63.66	0.02638	63.882	0.03179	63.467	0.02144	63.83	0.02983	63.41	0.02206	--	--	63.929	0.02914	--	--	--	--	63.358	0.03921	47.791	0.0139	63.41	0.01068	5.794	0.50438	8.403	0.39949	6.747	0.57618
64.18	0.02661	64.4	0.03179	63.985	0.02144	64.348	0.02841	63.929	0.02206	--	--	64.448	0.02914	--	--	--	--	63.877	0.03921	48.31	0.0139	63.929	0.01068	5.842	0.50063	8.471	0.39568	6.802	0.57212
64.986	0.02357	64.919	0.03179	64.504	0.02279	64.867	0.02841	64.448	0.02206	--	--	64.967	0.02914	--	--	--	--	64.396	0.03921	48.829	0.0139	64.448	0.01068	5.89	0.49615	8.54	0.39186	6.856	0.56807
65.505	0.02461	65.437	0.03179	65.022	0.02413	65.385	0.02698	64.967	0.02206	--	--	65.486	0.02914	--	--	--	--	64.915	0.03921	49.348	0.0139	64.967	0.01068	5.938	0.49242	8.608	0.38804	6.911	0.56402
66.023	0.02517	65.956	0.03179	65.541	0.02413	65.904	0.02698	65.486	0.02206	--	--	66.005	0.02914	--	--	--	--	65.434	0.03921	49.867	0.0139	65.486	0.01068	5.986	0.48793	8.676	0.38423	6.965	0.55997
66.542	0.02488	66.474	0.03179	66.059	0.02279	66.422	0.02698	66.005	0.02206	--	--	66.523	0.02914	--	--	--	--	65.953	0.03921	50.386	0.0139	66.005	0.01068	6.035	0.48419	8.745	0.38041	7.019	0.55592
67.061	0.02451	66.993	0.03179	66.578	0.02144	66.941	0.02698	66.523	0.02206	--	--	67.042	0.02914	--	--	--	--	66.472	0.03921	50.904	0.0139	66.523	0.01068	6.083	0.48045	8.813	0.37786	7.074	0.55187
67.58	0.02521	67.511	0.03179	67.096	0.0201	67.459	0.02698	67.042	0.02206	--	--	67.561	0.02914	--	--	--	--	66.99	0.03921	51.423	0.0139	67.042	0.01068	6.131	0.47746	8.881	0.37405	7.128	0.54862
68.099	0.02596	68.03	0.03324	67.615	0.01877	67.978	0.02698	67.561	0.02206	--	--	68.08	0.02914	--	--	--	--	67.509	0.03921	51.942	0.0139	67.561	0.01068	6.179	0.47372	8.95	0.37023	7.183	0.54457
68.618	0.0228	68.548	0.03468	68.133	0.01877	68.496	0.02698	68.08	0.02206	--	--	68.599	0.02914	--	--	--	--	68.028	0.03921	52.461	0.0139	68.08	0.01068	6.227	0.46999	9.018	0.36769	7.237	0.54052
69.137	0.01304	69.067	0.03468	68.652	0.01877	69.015	0.02698	68.582	0.02206	--	--	69.118	0.02914	--	--	--	--	68.547	0.03921	52.98	0.0139	68.599	0.01068	6.276	0.46624	9.086	0.36387	7.291	0.53647
--		--	--	69.17	0.01877	69.533	0.02698	69.057	0.02206	--	--	69.637	0.02914	--	--	--	--	69.066	0.03921	53.499	0.0139	69.118	0.01068	6.324	0.46326	9.155	0.36133	7.346	0.53242
--		--	--	69.689	0.01877	--	--	69.595	0.02206	--	--	--	--	--	--	--	--	69.585	0.03921	54.018	0.0139	69.637	0.01068	6.372	0.45952	9.223	0.35751	7.4	0.52836
--		--	--	--	--	--	--	--	--	--	--	--	--	--	--	--	--	--	--	54.537	0.0139	--	--	6.42	0.45579	9.291	0.35496	7.455	0.52431
--		--	--	--	--	--	--	--	--	--	--	--	--	--	--	--	--	--	--	55.056	0.0139	--	--	6.468	0.45204	9.36	0.35115	7.509	0.52026
--		--	--	--	--	--	--	--	--	--	--	--	--	--	--	--	--	--	--	55.575	0.01116	--	--	6.516	0.44905	9.428	0.34733	7.564	0.51621
--		--	--	--	--	--	--	--	--	--	--	--	--	--	--	--	--	--	--	56.093	0.01116	--	--	6.565	0.44532	9.496	0.34479	7.618	0.51216
--		--	--	--	--	--	--	--	--	--	--	--	--	--	--	--	--	--	--	56.612	0.01116	--	--	6.613	0.44158	9.565	0.34097	7.672	0.50811
--		--	--	--	--	--	--	--	--	--	--	--	--	--	--	--	--	--	--	57.131	0.01116	--	--	6.661	0.43859	9.633	0.33842	7.727	0.50486
--		--	--	--	--	--	--	--	--	--	--	--	--	--	--	--	--	--	--	57.65	0.01116	--	--	6.709	0.43485	9.701	0.33588	7.781	0.50081
--		--	--	--	--	--	--	--	--	--	--	--	--	--	--	--	--	--	--	58.169	0.01116	--	--	6.757	0.43111	9.769	0.33206	7.836	0.49676
--		--	--	--	--	--	--	--	--	--	--	--	--	--	--	--	--	--	--	58.688	0.01116	--	--	6.806	0.42812	9.838	0.32952	7.89	0.49271
--		--	--	--	--	--	--	--	--	--	--	--	--	--	--	--	--	--	--	59.207	0.01116	--	--	6.854	0.42439	9.906	0.3257	7.944	0.48866
--		--	--	--	--	--	--	--	--	--	--	--	--	--	--	--	--	--	--	59.726	0.01116	--	--	6.902	0.42065	9.974	0.32316	7.999	0.4846
--		--	--	--	--	--	--	--	--	--	--	--	--	--	--	--	--	--	--	60.245	0.01116	--	--	6.95	0.41765	10.043	0.32061	8.053	0.48055
--		--	--	--	--	--	--	--	--	--	--	--	--	--	--	--	--	--	--	60.764	0.01116	--	--	6.998	0.41392	10.111	0.31807	8.108	0.4765
--		--	--	--	--	--	--	--	--	--	--	--	--	--	--	--	--	--	--	61.282	0.01116	--	--	7.047	0.41018	10.179	0.31425	8.162	0.47245
--		--	--	--	--	--	--	--	--	--	--	--	--	--	--	--	--	--	--	61.801	0.01116	--	--	7.095	0.40719	10.248	0.31171	8.216	0.4684
--		--	--	--	--	--	--	--	--	--	--	--	--	--	--	--	--	--	--	62.32	0.01116	--	--	7.143	0.40346	10.316	0.30916	8.271	0.46434
--		--	--	--	--	--	--	--	--	--	--	--	--	--	--	--	--	--	--	62.839	0.01116	--	--	7.191	0.39971	10.384	0.30662	8.325	0.46029
--		--	--	--	--	--	--	--	--	--	--	--	--	--	--	--	--	--	--	63.358	0.01116	--	--	7.239	0.39672	10.453	0.30407	8.38	0.45624
--		--	--	--	--	--	--	--	--	--	--	--	--	--	--	--	--	--	--	63.877	0.01116	--	--	7.287	0.39299	10.521	0.30153	8.434	0.45219
--		--	--	--	--	--	--	--	--	--	--	--	--	--	--	--	--	--	--	64.396	0.01116	--	--	7.336	0.39	10.589	0.29771	8.489	0.44814
--		--	--	--	--	--	--	--	--	--	--	--	--	--	--	--	--	--	--	64.915	0.01116	--	--	7.384	0.38701	10.658	0.29517	8.543	0.44409
--		--	--	--	--	--	--	--	--	--	--	--	--	--	--	--	--	--	--	65.434	0.01116	--	--	7.432	0.38402	10.726	0.29262	8.597	0.44003
--		--	--	--	--	--	--	--	--	--	--	--	--	--	--	--	--	--	--	65.953	0.01116	--	--	7.48	0.38028	10.794	0.29008	8.652	0.43679
--		--	--	--	--	--	--	--	--	--	--	--	--	--	--	--	--	--	--	66.472	0.01116	--	--	7.528	0.37729	10.863	0.28753	8.706	0.43274
--		--	--	--	--	--	--	--	--	--	--	--	--	--	--	--	--	--	--	66.99	0.01116	--	--	7.577	0.3743	10.931	0.28499	8.761	0.42869
--		--	--	--	--	--	--	--	--	--	--	--	--	--	--	--	--	--	--	67.509	0.01116	--	--	7.625	0.37206	10.999	0.28244	8.815	0.42464
--		--	--	--	--	--	--	--	--	--	--	--	--	--	--	--	--	--	--	68.028	0.01116	--	--	7.673	0.36907	11.068	0.28117	8.869	0.42058
--		--	--	--	--	--	--	--	--	--	--	--	--	--	--	--	--	--	--	68.547	0.01116	--	--	7.721	0.36608	11.136	0.27863	8.924	0.41653
--		--	--	--	--	--	--	--	--	--	--	--	--	--	--	--	--	--	--	69.066	0.01116	--	--	7.769	0.36308	11.204	0.27608	8.978	0.41329
--		--	--	--	--	--	--	--	--	--	--	--	--	--	--	--	--	--	--	69.585	0.01116	--	--	7.818	0.36085	11.272	0.27354	9.033	0.40924
--		--	--	--	--	--	--	--	--	--	--	--	--	--	--	--	--	--	--	--	--	--	--	7.866	0.35786	11.341	0.27099	9.087	0.40519
--		--	--	--	--	--	--	--	--	--	--	--	--	--	--	--	--	--	--	--	--	--	--	7.914	0.35487	11.409	0.26845	9.142	0.40114
--		--	--	--	--	--	--	--	--	--	--	--	--	--	--	--	--	--	--	--	--	--	--	7.962	0.35262	11.477	0.2659	9.196	0.39789
--		--	--	--	--	--	--	--	--	--	--	--	--	--	--	--	--	--	--	--	--	--	--	8.01	0.34963	11.546	0.26336	9.25	0.39384
--		--	--	--	--	--	--	--	--	--	--	--	--	--	--	--	--	--	--	--	--	--	--	8.058	0.34739	11.614	0.26209	9.305	0.38979
--		--	--	--	--	--	--	--	--	--	--	--	--	--	--	--	--	--	--	--	--	--	--	8.107	0.34514	11.682	0.25954	9.359	0.38655
--		--	--	--	--	--	--	--	--	--	--	--	--	--	--	--	--	--	--	--	--	--	--	8.155	0.3429	11.751	0.257	9.414	0.3825
--		--	--	--	--	--	--	--	--	--	--	--	--	--	--	--	--	--	--	--	--	--	--	8.203	0.34066	11.819	0.25445	9.468	0.37845
--		--	--	--	--	--	--	--	--	--	--	--	--	--	--	--	--	--	--	--	--	--	--	8.251	0.33767	11.887	0.25191	9.522	0.3752
--		--	--	--	--	--	--	--	--	--	--	--	--	--	--	--	--	--	--	--	--	--	--	8.299	0.33543	11.956	0.25064	9.577	0.37196
--		--	--	--	--	--	--	--	--	--	--	--	--	--	--	--	--	--	--	--	--	--	--	8.348	0.33318	12.024	0.24809	9.631	0.36791
--		--	--	--	--	--	--	--	--	--	--	--	--	--	--	--	--	--	--	--	--	--	--	8.396	0.33094	12.092	0.24555	9.686	0.36467
--		--	--	--	--	--	--	--	--	--	--	--	--	--	--	--	--	--	--	--	--	--	--	8.444	0.32795	12.161	0.243	9.74	0.36143
--		--	--	--	--	--	--	--	--	--	--	--	--	--	--	--	--	--	--	--	--	--	--	8.492	0.3257	12.229	0.24173	9.794	0.35738
--		--	--	--	--	--	--	--	--	--	--	--	--	--	--	--	--	--	--	--	--	--	--	8.54	0.32347	12.297	0.23919	9.849	0.35413
--		--	--	--	--	--	--	--	--	--	--	--	--	--	--	--	--	--	--	--	--	--	--	8.588	0.32122	12.366	0.23664	9.903	0.35089
--		--	--	--	--	--	--	--	--	--	--	--	--	--	--	--	--	--	--	--	--	--	--	8.637	0.31898	12.434	0.23537	9.958	0.34765
--		--	--	--	--	--	--	--	--	--	--	--	--	--	--	--	--	--	--	--	--	--	--	8.685	0.31749	12.502	0.23283	10.012	0.3436
--		--	--	--	--	--	--	--	--	--	--	--	--	--	--	--	--	--	--	--	--	--	--	8.733	0.31524	12.571	0.23028	10.067	0.34036
--		--	--	--	--	--	--	--	--	--	--	--	--	--	--	--	--	--	--	--	--	--	--	8.781	0.313	12.639	0.22901	10.121	0.33712
--		--	--	--	--	--	--	--	--	--	--	--	--	--	--	--	--	--	--	--	--	--	--	8.829	0.31076	12.707	0.22646	10.175	0.33387
--		--	--	--	--	--	--	--	--	--	--	--	--	--	--	--	--	--	--	--	--	--	--	8.878	0.30851	12.775	0.22392	10.23	0.32982
--		--	--	--	--	--	--	--	--	--	--	--	--	--	--	--	--	--	--	--	--	--	--	8.926	0.30702	12.844	0.22265	10.284	0.32658
--		--	--	--	--	--	--	--	--	--	--	--	--	--	--	--	--	--	--	--	--	--	--	8.974	0.30478	12.912	0.2201	10.339	0.32334
--		--	--	--	--	--	--	--	--	--	--	--	--	--	--	--	--	--	--	--	--	--	--	9.022	0.30253	12.98	0.21883	10.393	0.3201
--		--	--	--	--	--	--	--	--	--	--	--	--	--	--	--	--	--	--	--	--	--	--	9.07	0.30104	13.049	0.21629	10.447	0.31686
--		--	--	--	--	--	--	--	--	--	--	--	--	--	--	--	--	--	--	--	--	--	--	9.119	0.2988	13.117	0.21374	10.502	0.31362
--		--	--	--	--	--	--	--	--	--	--	--	--	--	--	--	--	--	--	--	--	--	--	9.167	0.29655	13.185	0.21247	10.556	0.31037
--		--	--	--	--	--	--	--	--	--	--	--	--	--	--	--	--	--	--	--	--	--	--	9.215	0.29506	13.254	0.20992	10.611	0.30794
--		--	--	--	--	--	--	--	--	--	--	--	--	--	--	--	--	--	--	--	--	--	--	9.263	0.29282	13.322	0.20865	10.665	0.3047
--		--	--	--	--	--	--	--	--	--	--	--	--	--	--	--	--	--	--	--	--	--	--	9.311	0.29057	13.39	0.20611	10.72	0.30146
--		--	--	--	--	--	--	--	--	--	--	--	--	--	--	--	--	--	--	--	--	--	--	9.359	0.28908	13.459	0.20484	10.774	0.29822
--		--	--	--	--	--	--	--	--	--	--	--	--	--	--	--	--	--	--	--	--	--	--	9.408	0.28684	13.527	0.20229	10.828	0.29498
--		--	--	--	--	--	--	--	--	--	--	--	--	--	--	--	--	--	--	--	--	--	--	9.456	0.28534	13.595	0.20102	10.883	0.29255
--		--	--	--	--	--	--	--	--	--	--	--	--	--	--	--	--	--	--	--	--	--	--	9.504	0.2831	13.664	0.19975	10.937	0.2893
--	--	--	--	--	--	--	--	--	--	--	--	--	--	--	--	--	--	--	--	--	--	--	--	9.552	0.2816	13.732	0.1972	10.992	0.28606
		--	--	--	--	--	--	--	--	--	--	--	--	--	--	--	--	--	--	--	--	--	--	9.6	0.27936	13.8	0.19593	11.046	0.28282
																								9.649	0.27787	13.869	0.19339	11.1	0.28039
																								9.697	0.27562	13.937	0.19211	11.155	0.27715
																								9.745	0.27413	14.005	0.18957	11.209	0.27391
																								9.793	0.27263	14.073	0.1883	11.264	0.27148
																								9.841	0.27039	14.142	0.18702	11.318	0.26823
																								9.89	0.2689	14.21	0.18448	11.372	0.26499
																								9.938	0.2674	14.278	0.18321	11.427	0.26256
																								9.986	0.26515	14.347	0.18193	11.481	0.25932
																								10.034	0.26366	14.415	0.18066	11.536	0.25608
																								10.082	0.26216	14.483	0.17812	11.59	0.25365
																								10.13	0.26067	14.552	0.17685	11.645	0.25041
																								10.179	0.25917	14.62	0.17557	11.699	0.24797
																								10.227	0.25768	14.688	0.17303	11.753	0.24473
																								10.275	0.25544	14.757	0.17176	11.808	0.2423
																								10.323	0.25394	14.825	0.17048	11.862	0.23906
																								10.371	0.25245	14.893	0.16921	11.917	0.23663
																								10.42	0.25095	14.962	0.16794	11.971	0.2342
																								10.468	0.24946	15.03	0.1654	12.025	0.23096
																								10.516	0.24796	15.098	0.16412	12.08	0.22853
																								10.564	0.24647	15.167	0.16285	12.134	0.22609
																								10.612	0.24422	15.235	0.16158	12.189	0.22285
																								10.66	0.24273	15.303	0.16031	12.243	0.22042
																								10.709	0.24123	15.372	0.15903	12.298	0.21799
																								10.757	0.23974	15.44	0.15776	12.352	0.21556
																								10.805	0.23824	15.508	0.15649	12.406	0.21232
																								10.853	0.23676	15.576	0.15522	12.461	0.20989
																								10.901	0.23526	15.645	0.15394	12.515	0.20746
																								10.95	0.23376	15.713	0.15267	12.57	0.20502
																								10.998	0.23227	15.781	0.1514	12.624	0.20259
																								11.046	0.23077	15.85	0.15013	12.678	0.19935
																								11.094	0.22853	15.918	0.14886	12.733	0.19692
																								11.142	0.22703	15.986	0.14758	12.787	0.19449
																								11.191	0.22554	16.055	0.14631	12.842	0.19206
																								11.239	0.22404	16.123	0.14504	12.896	0.18963
																								11.287	0.22255	16.191	0.14377	12.95	0.1872
																								11.335	0.22105	16.26	0.14249	13.005	0.18477
																								11.383	0.21956	16.328	0.14122	13.059	0.18233
																								11.431	0.21806	16.396	0.13995	13.114	0.1799
																								11.48	0.21732	16.465	0.13995	13.168	0.17747
																								11.528	0.21582	16.533	0.13868	13.223	0.17504
																								11.576	0.21433	16.601	0.13741	13.277	0.17342
																								11.624	0.21283	16.67	0.13613	13.331	0.17099
																								11.672	0.21134	16.738	0.13486	13.386	0.16856
																								11.721	0.20984	16.806	0.13359	13.44	0.16613
																								11.769	0.20835	16.875	0.13232	13.495	0.16451
																								11.817	0.20759	16.943	0.13104	13.549	0.16207
																								11.865	0.2061	17.011	0.12977	13.603	0.15964
																								11.913	0.2046	17.079	0.12977	13.658	0.15802
																								11.962	0.20311	17.148	0.1285	13.712	0.15559
																								12.01	0.20237	17.216	0.12723	13.767	0.15316
																								12.058	0.20087	17.284	0.12595	13.821	0.15154
																								12.106	0.19938	17.353	0.12468	13.876	0.14911
																								12.154	0.19862	17.421	0.12341	13.93	0.14749
																								12.202	0.19713	17.489	0.12341	13.984	0.14506
																								12.251	0.19563	17.558	0.12214	14.039	0.14344
																								12.299	0.19489	17.626	0.12087	14.093	0.14101
																								12.347	0.19339	17.694	0.11959	14.148	0.13938
																								12.395	0.1919	17.763	0.11832	14.202	0.13776
																								12.443	0.19115	17.831	0.11832	14.256	0.13533
																								12.492	0.18965	17.899	0.11705	14.311	0.13371
																								12.54	0.18891	17.968	0.11578	14.365	0.13209
																								12.588	0.18741	18.036	0.1145	14.42	0.13047
																								12.636	0.18592	18.104	0.11323	14.474	0.12885
																								12.684	0.18517	18.173	0.11323	14.528	0.12723
																								12.732	0.18367	18.241	0.11196	14.583	0.1248
																								12.781	0.18293	18.309	0.11069	14.637	0.12318
																								12.829	0.18143	18.378	0.10942	14.692	0.12156
																								12.877	0.18068	18.446	0.10942	14.746	0.11994
																								12.925	0.17918	18.514	0.10814	14.801	0.11831
																								12.973	0.17844	18.582	0.10687	14.855	0.11669
																								13.022	0.17695	18.651	0.10687	14.909	0.11507
																								13.07	0.17619	18.719	0.1056	14.964	0.11345
																								13.118	0.1747	18.787	0.10433	15.018	0.11264
																								13.166	0.17396	18.856	0.10305	15.073	0.11102
																								13.214	0.17246	18.924	0.10305	15.127	0.1094
																								13.263	0.17171	18.992	0.10178	15.181	0.10859
																								13.311	0.17097	19.061	0.10051	15.236	0.10697
																								13.359	0.16947	19.129	0.10051	15.29	0.10535
																								13.407	0.16872	19.197	0.09924	15.345	0.10454
																								13.455	0.16722	19.266	0.09796	15.399	0.10292
																								13.503	0.16648	19.334	0.09796	15.454	0.1013
																								13.552	0.16573	19.402	0.09669	15.508	0.10049
																								13.6	0.16423	19.471	0.09542	15.562	0.09887
																								13.648	0.16349	19.539	0.09542	15.617	0.09806
																								13.696	0.16274	19.607	0.09415	15.671	0.09643
																								13.744	0.16199	19.676	0.09288	15.726	0.09562
																								13.793	0.1605	19.744	0.09288	15.78	0.094
																								13.841	0.15976	19.812	0.0916	15.834	0.09319
																								13.889	0.159	19.88	0.09033	15.889	0.09157
																								13.937	0.15826	19.949	0.09033	15.943	0.09076
																								13.985	0.15677	20.017	0.08906	15.998	0.08995
																								14.034	0.15601	20.085	0.08906	16.052	0.08914
																								14.082	0.15527	20.154	0.08779	16.106	0.08752
																								14.13	0.15452	20.222	0.08651	16.161	0.08671
																								14.178	0.15302	20.29	0.08651	16.215	0.0859
																								14.226	0.15228	20.359	0.08524	16.27	0.08509
																								14.274	0.15153	20.427	0.08524	16.324	0.08428
																								14.323	0.15079	20.495	0.08397	16.379	0.08347
																								14.371	0.15003	20.564	0.0827	16.433	0.08266
																								14.419	0.14929	20.632	0.0827	16.487	0.08185
																								14.467	0.1478	20.7	0.08143	16.542	0.08104
																								14.515	0.14704	20.769	0.08143	16.596	0.07942
																								14.564	0.1463	20.837	0.08015	16.651	0.07861
																								14.612	0.14555	20.905	0.07888	16.705	0.0778
																								14.66	0.14481	20.974	0.07888	16.759	0.07699
																								14.708	0.14405	21.042	0.07761	16.814	0.07618
																								14.756	0.14331	21.11	0.07761	16.868	0.07536
																								14.804	0.14256	21.179	0.07634	16.923	0.07455
																								14.853	0.14106	21.247	0.07634	16.977	0.07455
																								14.901	0.14032	21.315	0.07506	17.031	0.07374
																								14.949	0.13957	21.383	0.07506	17.086	0.07293
																								14.997	0.13882	21.452	0.07379	17.14	0.07212
																								15.045	0.13807	21.52	0.07379	17.195	0.07131
																								15.094	0.13733	21.588	0.07252	17.249	0.0705
																								15.142	0.13658	21.657	0.07125	17.304	0.06969
																								15.19	0.13583	21.725	0.07125	17.358	0.06888
																								15.238	0.13508	21.793	0.06997	17.412	0.06807
																								15.286	0.13434	21.862	0.06997	17.467	0.06726
																								15.335	0.13359	21.93	0.0687	17.521	0.06645
																								15.383	0.13284	21.998	0.0687	17.576	0.06564
																								15.431	0.13209	22.067	0.06743	17.63	0.06483
																								15.479	0.13135	22.135	0.06743	17.684	0.06483
																								15.527	0.1306	22.203	0.06616	17.739	0.06402
																								15.575	0.12985	22.272	0.06616	17.793	0.06321
																								15.624	0.1291	22.34	0.06489	17.848	0.0624
																								15.672	0.12836	22.408	0.06489	17.902	0.06159
																								15.72	0.12761	22.477	0.06361	17.957	0.06078
																								15.768	0.12686	22.545	0.06361	18.011	0.06078
																								15.816	0.12611	22.613	0.06234	18.065	0.05997
																								15.865	0.12537	22.682	0.06234	18.12	0.05916
																								15.913	0.12461	22.75	0.06107	18.174	0.05835
																								15.961	0.12387	22.818	0.06107	18.229	0.05754
																								16.009	0.12312	22.886	0.0598	18.283	0.05754
																								16.057	0.12238	22.955	0.0598	18.337	0.05673
																								16.105	0.12162	23.023	0.0598	18.392	0.05592
																								16.154	0.12088	23.091	0.05852	18.446	0.05511
																								16.202	0.12013	23.16	0.05852	18.501	0.05511
																								16.25	0.11939	23.228	0.05725	18.555	0.0543
																								16.298	0.11863	23.296	0.05725	18.609	0.05348
																								16.346	0.11789	23.365	0.05598	18.664	0.05267
																								16.395	0.11789	23.433	0.05598	18.718	0.05267
																								16.443	0.11714	23.501	0.05598	18.773	0.05186
																								16.491	0.1164	23.57	0.05471	18.827	0.05105
																								16.539	0.11564	23.638	0.05471	18.882	0.05105
																								16.587	0.1149	23.706	0.05344	18.936	0.05024
																								16.636	0.11415	23.775	0.05344	18.99	0.04943
																								16.684	0.11341	23.843	0.05344	19.045	0.04943
																								16.732	0.11265	23.911	0.05216	19.099	0.04862
																								16.78	0.11191	23.98	0.05216	19.154	0.04781
																								16.828	0.11116	24.048	0.05089	19.208	0.04781
																								16.876	0.11116	24.116	0.05089	19.262	0.047
																								16.925	0.11042	24.185	0.05089	19.317	0.04619
																								16.973	0.10966	24.253	0.04962	19.371	0.04619
																								17.021	0.10892	24.321	0.04962	19.426	0.04538
																								17.069	0.10817	24.389	0.04962	19.48	0.04538
																								17.117	0.10742	24.458	0.04835	19.535	0.04457
																								17.166	0.10667	24.526	0.04835	19.589	0.04376
																								17.214	0.10667	24.594	0.04835	19.643	0.04376
																								17.262	0.10593	24.663	0.04707	19.698	0.04295
																								17.31	0.10518	24.731	0.04707	19.752	0.04295
																								17.358	0.10443	24.799	0.04707	19.807	0.04214
																								17.407	0.10368	24.868	0.0458	19.861	0.04214
																								17.455	0.10294	24.936	0.0458	19.915	0.04133
																								17.503	0.10294	25.004	0.0458	19.97	0.04052
																								17.551	0.10219	25.073	0.04453	20.024	0.04052
																								17.599	0.10144	25.141	0.04453	20.079	0.03971
																								17.647	0.10069	25.209	0.04453	20.133	0.03971
																								17.696	0.09995	25.278	0.04326	20.187	0.0389
																								17.744	0.09995	25.346	0.04326	20.242	0.0389
																								17.792	0.0992	25.414	0.04326	20.296	0.03809
																								17.84	0.09845	25.483	0.04198	20.351	0.03809
																								17.888	0.0977	25.551	0.04198	20.405	0.03728
																								17.937	0.0977	25.619	0.04198	20.46	0.03728
																								17.985	0.09696	25.688	0.04198	20.514	0.03647
																								18.033	0.09621	25.756	0.04071	20.568	0.03647
																								18.081	0.09546	25.824	0.04071	20.623	0.03566
																								18.129	0.09471	25.892	0.04071	20.677	0.03566
																								18.177	0.09471	25.961	0.04071	20.732	0.03485
																								18.226	0.09397	26.029	0.03944	20.786	0.03485
																								18.274	0.09322	26.097	0.03944	20.84	0.03404
																								18.322	0.09247	26.166	0.03944	20.895	0.03404
																								18.37	0.09247	26.234	0.03944	20.949	0.03323
																								18.418	0.09172	26.302	0.03817	21.004	0.03323
																								18.467	0.09098	26.371	0.03817	21.058	0.03241
																								18.515	0.09098	26.439	0.03817	21.113	0.03241
																								18.563	0.09023	26.507	0.03817	21.167	0.0316
																								18.611	0.08948	26.576	0.03817	21.221	0.0316
																								18.659	0.08873	26.644	0.0369	21.276	0.0316
																								18.708	0.08873	26.712	0.0369	21.33	0.03079
																								18.756	0.08799	26.781	0.0369	21.385	0.03079
																								18.804	0.08723	26.849	0.0369	21.439	0.02998
																								18.852	0.08723	26.917	0.0369	21.493	0.02998
																								18.9	0.08649	26.986	0.03562	21.548	0.02917
																								18.948	0.08574	27.054	0.03562	21.602	0.02917
																								18.997	0.085	27.122	0.03562	21.657	0.02917
																								19.045	0.085	27.19	0.03562	21.711	0.02836
																								19.093	0.08424	27.259	0.03562	21.765	0.02836
																								19.141	0.0835	27.327	0.03435	21.82	0.02755
																								19.189	0.0835	27.395	0.03435	21.874	0.02755
																								19.238	0.08276	27.464	0.03435	21.929	0.02755
																								19.286	0.08201	27.532	0.03435	21.983	0.02674
																								19.334	0.08201	27.6	0.03435	22.038	0.02674
																								19.382	0.08126	27.669	0.03308	22.092	0.02593
																								19.43	0.08051	27.737	0.03308	22.146	0.02593
																								19.479	0.08051	27.805	0.03308	22.201	0.02593
																								19.527	0.07977	27.874	0.03308	22.255	0.02512
																								19.575	0.07977	27.942	0.03308	22.31	0.02512
																								19.623	0.07902	28.01	0.03308	22.364	0.02512
																								19.671	0.07827	28.079	0.03181	22.418	0.02431
																								19.719	0.07827	28.147	0.03181	22.473	0.02431
																								19.768	0.07752	28.215	0.03181	22.527	0.0235
																								19.816	0.07678	28.284	0.03181	22.582	0.0235
																								19.864	0.07678	28.352	0.03181	22.636	0.0235
																								19.912	0.07603	28.42	0.03181	22.691	0.02269
																								19.96	0.07603	28.489	0.03181	22.745	0.02269
																								20.009	0.07528	28.557	0.03053	22.799	0.02269
																								20.057	0.07453	28.625	0.03053	22.854	0.02188
																								20.105	0.07453	28.693	0.03053	22.908	0.02188
																								20.153	0.07379	28.762	0.03053	22.963	0.02188
																								20.201	0.07379	28.83	0.03053	23.017	0.02107
																								20.249	0.07304	28.898	0.03053	23.071	0.02107
																								20.298	0.07229	28.967	0.03053	23.126	0.02107
[truncated: 1,230 more rows]

## Sheet: Fig. 4a1
a₁ The dependence of θ_side on the nominal setpoint temperature. The relationship between the actual sample temperature (T_actual) and the setpoint is quantified as T_actual≈5.407+0.782×T_set, reflecting the thermal resistance of the substrate.
[truncated: 17 more rows]

[truncated: 42 more sheets: Fig. 4b, Fig. S9a, Fig. 4c, FIg. S11a,a1, Fig. S11a2,b, Fig. 4d, Fig. S12, Fig. 4e, Fig. 5a, Fig. 5b, Fig. 5c, Fig. S14a, Fig. S14 a1,a2, Fig. S14 b, Fig. S14 b1,b2, Fig.S14 c, Fig.S14c1,c2, Fig. S15 b, Fig. 5d, FIg. 5e …]
